# Supplementary material for: The influence of Pseudomonas aeruginosa infection on the airway metabolome
Source: Microbiology (Reading). 2025 Oct 8;171(10):001617. doi: 10.1099/mic.0.001617 (PMC12507523; doi:10.1099/mic.0.001617)
Supplement: Uncited Supplementary Material 2. [file mic-171-01617-s002.xlsx]

## Sheet: Peak i.d.s
M	Metabolite peak
X1	Unknown_1
X2	Unknown_2
X3	NAD+_3
X4	NAD+_4
X5	Unknown_5
X6	Unknown_6
X7	NAD+_7
X8	Unknown_8
X9	Unknown_9
X10	AMP/Unknown_10
X11	Unknown_11
X12	ADP/Unknown_12
X13	Unknown_13
X14	Formate_14
X15	NAD+_15
X16	Unknown_16
X17	Unknown/NAD+_17
X18	Unknown_18
X19	Unknown_19
X20	Unknown_20
X21	Anserine/AMP_21
X22	AMP_22
X23	ATP/Unknown_23
X24	Adenine/Unknown_24
X25	NAD+/Unknown_25
X26	NAD+/Adenine_26
X27	Unknown_27
X28	Unknown_28
X29	Unknown/NADP+_29
X30	Unknown_30
X31	Unknown_31
X32	Unknown_32
X33	Unknown_33
X34	Unknown_34
X35	Unknown_35
X36	Unknown_36
X37	Unknown_37
X38	Unknown_38
X39	Unknown_39
X40	Unknown_40
X41	Unknown_41
X42	Pi-Methylhistidine_42
X43	UDP-glucuronate/UDP-glucose/Unknown_43
X44	UDP-glucuronate/UDP-glucose/Unknown_44
X45	Unknown_45
X46	Unknown_46
X47	Unknown_47
X48	Unknown/Uridine_48
X49	Unknown_49
X50	Unknown_50
X51	Unknown_51
X52	Unknown_52
X53	Histamine_53
X54	Unknown_54
X55	Unknown_55
X56	Unknown/Tryptophan_56
X57	Unknown_57
X58	Unknown_58
X59	Unknown_59
X60	Unknown/Tryptophan_60
X61	Unknown_61
X62	Phenylalanine_62
X63	Phenylacetate/Phenylalanine_63
X64	Phenylacetate/Phenylalanine/5-Hydroxyindole-3-acetate_64
X65	Phenylacetate_65
X66	Unknown_66
X67	Phenylacetate/Phenylalanine_67
X68	Phenylacetate/Phenylalanine/Tryptophan_68
X69	Unknown_69
X70	Unknown_70
X71	Unknown_71
X72	Tyrosine_72
X73	Unknown_73
X74	Carnosine/Anserine_74
X75	Unknown_75
X76	Unknown_76
X77	Tyrosine/Tyramine_77
X78	Unknown_78
X79	Fumarate_79
X80	Unknown_80
X81	Unknown_81
X82	Unknown_82
X83	Unknown_83
X84	Unknown_84
X85	Unknown_85
X86	Unknown_86
X87	Unknown_87
X88	NADPH/Unknown_88
X89	Unknown_89
X90	AMP_90
X91	AMP/ATP_91
X92	AMP/ADP_92
X93	ATP_93
X94	Unknown_94
X95	Unknown_95
X96	Unknown/NAD+_96
X97	Unknown_97
X98	Unknown_98
X99	Unknown_99
X100	Unknown_100
X101	Unknown_101
X102	NAD+_102
X103	Unknown_103
X104	Unknown/UDP-glucose/NADH_104
X105	Unknown/Cytosine/UDP-glucose/NADH_105
X106	Unknown/Cytosine/UDP-glucose_106
X107	Unknown/GTP_107
X108	Unknown_108
X109	unknown_109
X110	unknown_110
X111	Unknown_111
X112	Unknown_112
X113	Unknown_113
X114	Unknown_114
X115	UDP-glucuronate/UDP-glucose_115
X116	unknown_116
X117	Unknown_117
X118	Unknown_118
X119	unknown_119
X120	Unknown_120
X121	Unknown_121
X122	Unknown_122
X123	Unknown_123
X124	Maltose/Glucose_124
X125	Unknown_125
X126	Unknown_126
X127	Unknown_127
X128	Unknown_128
X129	Unknown_129
X130	Unknown_130
X131	Unknown_131
X132	Glucose_132
X133	Glucose_133
X134	NADP+/Unknown_134
X135	Unknown_135
X136	Glutathione/GTP_136
X137	Unknown_137
X138	NADH/NADP+_138
X139	Unknown_139
X140	Unknown_140
X141	Unknown/NADP+_141
X142	Unknown/NAD+_142
X143	Unknown_143
X144	Unknown_144
X145	Unknown/NADP+/ATP_145
X146	Unknown/NADP+/ATP_146
X147	Unknown_147
X148	Unknown_148
X149	AMP/Uridine_149
X150	AMP/Uridine_150
X151	AMP/Uridine_151
X152	NADP+/Unknown_152
X153	sn-Glycero-3-phosphocholine/Unknown_153
X154	Unknown_154
X155	N-Carbamoylaspartate_155
X156	Threonine_156
X157	Unknown_157
X158	O-Phosphocholine_158
X159	Unknown_159
X160	Unknown/Uridine_160
X161	Lactate_161
X162	Lactate_162
X163	Fructose/Unknown_163
X164	Myo-Inositol_164
X165	Myo-Inositol/Creatinine_165
X166	Unknown_166
X167	Serine/Nicotinurate_167
X168	Maltose/Unknown_168
X169	Serine_169
X170	Serine_170
X171	Unknown_171
X172	Creatine-phosphate/Serine/Glycylproline_172
X173	Glycolate_173
X174	Tyrosine/Serine/Unknown_174
X175	Creatine_175
X176	Unknown_176
X177	Unknown_177
X178	Unknown/Glucose/Betaine_178
X179	Unknown/Glucose_179
X180	Unknown_180
X181	Glucose_181
X182	Glucose_182
X183	Maltose/Unknown_183
X184	Unknown_184
X185	Glucose/Maltose_185
X186	Serine_186
X187	Glucose/Unknown_187
X188	Unknown_188
X189	Unknown_189
X190	Unknown_190
X191	Glutathione/Unknown_191
X192	Glutathione/Uridine_192
X193	Guanidoacetate/Glutathione/Alanine/N-Nitrosodimethylamine_193
X194	GlutathioneUnknown_194
X195	Glutamine/Alanine/Glutathione_195
X196	Glutamine/Glutamate_196
X197	Alanine/Glutamate_197
X198	Gutamine/Glutamate_198
X199	Unknown_199
X200	Glutamate_200
X201	Unknown_201
X202	Unknown/Anserine_202
X203	Anserine/N-Acetylglycine_203
X204	Glucose/Unknown_204
X205	Unknown_205
X206	Unknown_206
X207	Pi-Methylhistidine/Unknown_207
X208	Unknown_208
X209	Unknown_209
X210	Unknown/Maltose/sn-Glycero-3-phosphocholine_210
X211	Unknown_211
X212	Isoleucine/unknown_212
X213	Unknown/Ethanol/Maltose_213
X214	Unknown_214
X215	Unknown_215
X216	Myo-inositol_216
X217	Myo-inositol/Valine_217
X218	Myo-inositol_218
X219	Myo-inositol/Valine_219
X220	O-Phosphocholine_220
X221	Threonine_221
X222	Maltose/Glycylproline_222
X223	Glycine/Unknown_223
X224	Myo-inositol_224
X225	Myo-inositol/Phenylacetate_225
X226	Unknown_226
X227	Unknown/Pantothenate_227
X228	Glucose/UDP-glucuronate_228
X229	Myo-inositol_229
X230	Glucose_230
X231	Glucose/Unknown_231
X232	Glucose_232
X233	Glucose_233
X234	Glucose_234
X235	Maltose/Unknown_235
X236	Taurine_236
X237	Taurine_237
X238	Unknown/Glucose_238
X239	Glucose_239
X240	Glucose_240
X241	Glucose/Unknown_241
X242	Unknown_242
X243	Unknown_243
X244	Unknown_244
X245	Unknown_245
X246	Unknown_246
X247	Unknown_247
X248	Unknown/Tryptophan_248
X249	Unknown_249
X250	Pi-Methylhistidine/Tryptophan_250
X251	Pi-Methylhistidine/Unknown_251
X252	Unknown_252
X253	Histamine/Unknown_253
X254	Unknown_254
X255	Myo-Inositol/Histamine_255
X256	Myo-inositol/Maltose_256
X257	Taurine_257
X258	Taurine/Myo-Inositol/Trimethylamine N-oxide/Betaine_258
X259	Taurine_259
X260	cis-Aconitate/Glucose/Tyramine_260
X261	Tyramine/Glucose_261
X262	Carnitine/sn-Glycero-3-phosphocholine_262
X263	O-phosphocholine_263
X264	Choline/O-Acetylcarnitine_264
X265	Unknown_265
X266	Unknown_266
X267	Unknown_267
X268	B-Alanine/N-Nitrosodimethylamine_268
X269	Unknown_269
X270	Unknown_270
X271	Unknown_271
X272	Unknown_272
X273	Unknown_273
X274	Unknown_274
X275	Unknown/t-Methylhistidine_275
X276	Unknown/t-Methylhistidine_276
X277	Creatinine_277
X278	Creatine-phosphate_278
X279	Creatine/N-N-Dimethylformamide_279
X280	Unknown_280
X281	Unknown_281
X282	Unknown_282
X283	Histamine/Unknown_283
X284	Histamine/Glutathione_284
X285	Glutathione_285
X286	UnknownHistamine_286
X287	Glutathione_287
X288	Glutathione_288
X289	Glutathione/Tyramine_289
X290	N-Acetylcysteine_290
X291	Glutathione/N-Acetylcysteine/Tyramine_291
X292	Glutathione/N-N-Dimethylglycine/N-Acetylcysteine_292
X293	Glutathione/Trimethylamine_293
X294	Unknown_294
X295	Unknown_295
X296	Unknown_296
X297	Unknown_297
X298	Unknown_298
X299	Unknown_299
X300	Unknown_300
X301	Aspartate_301
X302	Aspartate_302
X303	Unknown_303
X304	Aspartate_304
X305	Aspartate_305
X306	Unknown_306
X307	Unknown_307
X308	Unknown_308
X309	Unknown_309
X310	Unknown_310
X311	Unknown_311
X312	Unknown_312
X313	Unknown_313
X314	Aspartate/Citrate_314
X315	Aspartate/Citrate_315
X316	Unknown_316
X317	Unknown_317
X318	Unknown_318
X319	Unknown/Aspartate_319
X320	N-Carbamoylaspartate/Citrate_320
X321	N-Carbamoylaspartate/Citrate_321
X322	N-Carbamoylaspartate/Malate_322
X323	N-Carbamoylaspartate/Unknown_323
X324	N-Carbamoylaspartate/Citrate_324
X325	N-Carbamoylaspartate/Unknown_325
X326	N-Carbamoylaspartate/Unknown_326
X327	Unknown_327
X328	Glutathione_328
X329	Glutathione_329
X330	Glutathione_330
X331	Glutathione_331
X332	Glutathione/B-Alanine_332
X333	B-Alanine_333
X334	Glutathione_334
X335	Glutathione/Citrate_335
X336	B-Alanine/Citrate_336
X337	Glutathione/Citrate_337
X338	Citrate_338
X339	Glutathione_339
X340	Unknown_340
X341	Glutamine_341
X342	Glutamine_342
X343	Glutamine/N-Carbamoylaspartate_343
X344	Glutamine/Carnitine_344
X345	Glutamine/N-Carbamoylaspartate_345
X346	Unknown/Carnitine_346
X347	Glutamine_347
X348	Unknown/Carnitine_348
X349	Glutamine/Malate_349
X350	Unknown_350
X351	Glutamate/Malate_351
X352	Unknown/Glutamate_352
X353	Glutamate/Malate_353
X354	Unknown_354
X355	Glutamate/Pyruvate_355
X356	Pyruvate_356
X357	Malate/Glutamate/Unknown_357
X358	Malate/Glutamate/Unknown_358
X359	Glutamate_359
X360	Glutamate_360
X361	Glutamate/Unknown_361
X362	Glutamate_362
X363	Unknown/Glycylproline/Valine_363
X364	Acetone_364
X365	Unknown_365
X366	Glutathione_366
X367	Glutamine/Glutathione_367
X368	Glutamine/Glutathione_368
X369	O-Acetylcholine/Glutamine/Glutathione_369
X370	Glutamine/Glutathione/Glutamate_370
X371	Glutamine/Glutamate_371
X372	Glutamine/Unknown_372
X373	Glutamine_373
X374	Glutamate_374
X375	Unknown_375
X376	Glutamate/N-Acetylcysteine_376
X377	Unknown_377
X378	Glutamate_378
X379	Glutamate/N-Acetylglutamine/N-Acetylornithine_379
X380	Unknown_380
X381	Unknown_381
X382	Unknown/Glycoproline_382
X383	Glycoproline/Unknown/N-Acetylaspartate_383
X384	Glycoproline/Unknown_384
X385	Glycoproline/Isoleucine_385
X386	Glycoproline/Isoleucine_386
X387	Unknown_387
X388	Unknown_388
X389	Acetate_389
X390	Unknown_390
X391	Unknown_391
X392	Unknown_392
X393	Unknown_393
X394	Unknown_394
X395	Leucine_395
X396	N-Acetylornithine/Leucine/Unknown_396
X397	Na-Acetyllysine/Leucine/Unknown_397
X398	Unknown_398
X399	Unknown_399
X400	Unknown_400
X401	Alanine_401
X402	Unknown_402
X403	Threonine_403
X404	Lactate_404
X405	Threonine_405
X406	Lactate_406
X407	Unknown_407
X408	Unknown_408
X409	Unknown/Isoleucine_409
X410	Unknown_410
X411	5-6-Dihydrothymine_411
X412	5-6-Dihydrothymine_412
X413	Unknown_413
X414	Ethanol_414
X415	Ethanol_415
X416	Isopropanol_416
X417	Ethanol_417
X418	Isopropanol_418
X419	Unknown_419
X420	Unknown_420
X421	Unknown_421
X422	Unknown_422
X423	Unknown_423
X424	Unknown_424
X425	Unknown_425
X426	Unknown_426
X427	Valine_427
X428	Valine_428
X429	Isoelucine_429
X430	Valine_430
X431	Leucine/2-Hydroxyisovalerate_431
X432	Leucine/2-Hydroxyisovalerate_432
X433	Isoleucine_433
X434	Unknown_434
X435	Isoleucine_435
X436	Pantothenate/Isoleucine/Unknown_436
X437	Pantothenate/Isoleucine_437
X438	Unknown_438
X439	Pantothenate/Unknown_439
X440	Unknown_440
X441	Unknown_441
X442	Unknown_442

## Sheet: Lung Fold Changes (infection)
M	Metabolite peak	LESB65_1	LESB65_2	LESB65_3	LESB65_4	LESB65_5	LESB65_6	LESB65_7	LESB65_8	LESB65_9	Mean	log 2 FC
X1	Unknown_1	0.342078	1.31726	0.290202	0.277049	0.199655	1.47351	0.995327	2.1223	0.567028	0.842712	-0.246889
X2	Unknown_2	0.0682444	1.23151	0.329006	0.406354	0.189953	1.46259	1.12397	1.68674	0.539554	0.781992	-0.354775
X3	NAD+_3	2.39238	0.651351	1.57384	1.17704	0.323151	1.88639	1.6036	2.38287	0.133599	1.34714	0.429895
X4	NAD+_4	1.6379	0.550535	1.24498	0.922115	0.349359	1.56574	0.770305	1.9924	0.181671	1.02389	0.0340606
X5	Unknown_5	0.783433	0.624956	0.298238	0.456711	0.774847	0.416079	0.340255	0.535475	0.541707	0.530189	-0.915421
X6	Unknown_6	1.14816	0.68672	1.09444	1.27847	0.977173	0.884315	0.932097	0.903894	0.524613	0.936654	-0.0944118
X7	NAD+_7	0.996951	0.513387	0.986477	0.732884	0.774567	0.399497	-0.0373504	0.155553	0.284286	0.534028	-0.905013
X8	Unknown_8	1.57576	0.729565	1.46464	1.5086	1.0094	0.837503	1.01779	0.881161	0.565079	1.0655	0.0915308
X9	Unknown_9	0.103295	0.416594	0.226908	0.522938	2.5969	-0.413439	0.174399	0.12574	2.41425	0.685287	-0.545219
X10	AMP/Unknown_10	4.25889	0.00672811	4.40459	2.33253	0.0773178	0.626983	0.739606	0.269489	0.0398613	1.41733	0.503179
X11	Unknown_11	2.38275	0.0239931	1.42207	1.27495	0.354838	0.258461	0.391258	0.195101	0.308255	0.734631	-0.444909
X12	ADP/Unknown_12	2.17534	0.137292	1.91147	1.42029	0.181449	1.30541	1.27758	1.03514	0.154211	1.06646	0.0928354
X13	Unknown_13	5.74671	0.219165	5.48208	4.59548	0.189833	0.521279	0.883809	0.401193	0.25336	2.03255	1.02329
X14	Formate_14	0.858088	0.491988	0.81101	1.62952	1.50762	0.746531	1.07831	0.792631	0.872815	0.976501	-0.0343071
X15	NAD+_15	1.11032	-0.907562	0.370619	1.19704	0.220274	-0.35129	1.51731	-0.842466	0.658553	0.330311	-1.5981
X16	Unknown_16	2.27393	-0.218113	1.497	0.979322	0.280694	1.17688	1.15745	1.55306	0.183643	0.987097	-0.0187363
X17	Unknown/NAD+_17	1.56232	-0.270016	1.01446	1.22854	-0.167363	0.153674	0.9306	0.0182354	0.0327511	0.500356	-0.998974
X18	Unknown_18	1.96712	4.83249	1.67547	2.70967	0.543945	3.2491	3.41566	4.20335	0.209345	2.53401	1.34143
X19	Unknown_19	1.04005	1.4909	1.10255	1.15649	0.638085	1.46353	1.23453	1.66486	0.542143	1.14813	0.199282
X20	Unknown_20	0.935637	1.29661	0.936992	1.1056	0.999777	1.14287	1.27864	1.2564	0.782554	1.08168	0.113269
X21	Anserine/AMP_21	1.12344	1.08979	0.922017	1.16217	0.658779	1.14072	1.92757	1.11187	0.457509	1.06599	0.0921883
X22	AMP_22	2.85723	0.574723	2.67509	2.19946	0.484801	1.32541	1.5109	1.01806	0.340093	1.44286	0.528935
X23	ATP/Unknown_23	1.2598	3.06199	1.02119	1.66237	0.48099	2.09604	1.98401	2.57283	0.292449	1.60352	0.68124
X24	Adenine/Unknown_24	1.82315	0.513862	1.81092	1.3526	0.745865	0.997187	1.08443	0.816645	0.210069	1.03941	0.0557711
X25	NAD+/Unknown_25	0.640065	0.245606	0.513706	0.449769	2.10807	0.261518	0.270757	0.294538	0.634112	0.602016	-0.732127
X26	NAD+/Adenine_26	0.525802	0.599872	0.377583	0.559485	1.25121	0.488877	0.584671	0.607747	0.515658	0.612323	-0.707635
X27	Unknown_27	1.1072	0.836748	0.987624	0.67697	1.59573	1.0434	0.799073	1.28771	0.487616	0.98023	-0.0288082
X28	Unknown_28	0.753406	0.577899	0.779038	0.915598	0.72783	1.4633	1.35067	1.57825	0.361162	0.945239	-0.0812491
X29	Unknown/NADP+_29	1.92659	0.380685	1.68534	1.38679	0.430826	1.11508	1.0809	1.08628	0.241369	1.0371	0.0525486
X30	Unknown_30	1.20641	0.23972	1.25013	0.944906	0.630181	1.02758	0.884802	0.687338	0.198712	0.785532	-0.348259
X31	Unknown_31	1.47606	0.277369	1.46629	1.11559	0.585177	1.02038	0.965127	0.734007	0.239422	0.875491	-0.191836
X32	Unknown_32	0.803199	0.451562	0.871899	0.821501	0.762003	1.07917	0.519032	1.06808	0.389342	0.751753	-0.411669
X33	Unknown_33	0.782314	0.511912	0.9012	0.836435	0.693992	1.01591	0.469796	0.922501	0.428143	0.729134	-0.455745
X34	Unknown_34	0.887734	1.23332	0.893806	0.967363	1.0973	0.993781	0.846662	1.13362	0.765994	0.979953	-0.0292151
X35	Unknown_35	1.03751	1.02083	0.761616	1.04652	1.37454	0.967669	0.825108	1.23285	0.786109	1.00586	0.00843173
X36	Unknown_36	0.747857	0.867921	0.808262	0.754462	1.2722	1.05961	0.688325	0.802874	0.919347	0.880096	-0.184267
X37	Unknown_37	0.971697	0.911927	0.771372	1.02043	1.94373	1.02557	1.16203	1.4804	0.543631	1.09231	0.127383
X38	Unknown_38	0.851453	1.42914	0.892936	1.27277	4.07752	1.03526	1.32128	1.55599	0.966523	1.48921	0.574544
X39	Unknown_39	0.807251	1.61754	0.793875	1.01551	4.59618	1.3345	1.54671	1.42283	0.741031	1.54171	0.624536
X40	Unknown_40	1.56111	3.21524	1.47159	2.33545	2.12194	2.97865	2.93415	3.58604	0.64932	2.31706	1.21229
X41	Unknown_41	1.37548	1.06128	1.43327	1.37002	2.43071	1.42337	1.57609	1.58958	0.867218	1.45856	0.544542
X42	Pi-Methylhistidine_42	0.754061	0.855456	0.722484	0.821558	3.59358	0.798829	1.02412	0.953582	1.03522	1.17321	0.23046
X43	UDP-glucuronate/UDP-glucose/Unknown_43	2.39785	1.24429	2.26715	2.1729	1.03636	1.3265	1.44226	1.65449	0.980636	1.6136	0.690287
X44	UDP-glucuronate/UDP-glucose/Unknown_44	2.47464	1.30225	2.2819	2.16273	0.952213	1.29268	1.196	1.58726	1.07279	1.59138	0.670282
X45	Unknown_45	2.12137	1.14191	1.92594	1.90546	1.18157	1.16659	1.32991	1.23666	1.15902	1.46316	0.549087
X46	Unknown_46	1.03955	0.909518	1.05001	1.02802	0.711693	0.906714	0.831319	1.12964	0.738082	0.927172	-0.109092
X47	Unknown_47	0.584599	0.927984	0.545549	0.635192	0.688022	0.919159	0.743206	1.11287	0.780285	0.770762	-0.375642
X48	Unknown/Uridine_48	0.986906	2.18754	0.920022	1.18325	1.89417	1.32273	1.44306	1.77483	1.84767	1.50669	0.591379
X49	Unknown_49	0.624969	1.21561	0.539911	0.730766	0.982465	0.719349	0.802637	1.02115	1.41485	0.894635	-0.160629
X50	Unknown_50	1.10197	2.45311	1.08024	1.29013	3.1499	1.54413	1.47527	2.08654	2.07751	1.80653	0.853223
X51	Unknown_51	1.30516	1.54016	1.26904	1.41904	2.68133	1.25946	1.30832	1.57627	3.12979	1.72095	0.783208
X52	Unknown_52	0.572295	1.30323	0.556409	0.713029	1.13137	0.866039	0.732042	1.32213	1.37366	0.952245	-0.0705959
X53	Histamine_53	0.362573	0.667776	0.370745	0.435768	0.701097	0.655749	0.609792	0.693752	1.01587	0.612569	-0.707056
X54	Unknown_54	0.771702	1.93598	0.866272	1.10568	1.70756	1.48472	1.26412	1.54052	1.96985	1.40515	0.490729
X55	Unknown_55	0.486983	0.740061	0.57963	0.635285	0.778471	0.898799	0.511989	0.637359	0.856954	0.680615	-0.55509
X56	Unknown/Tryptophan_56	0.538434	0.570809	0.599309	0.549833	0.523314	0.519726	0.430474	0.496551	0.681524	0.545553	-0.874209
X57	Unknown_57	0.655432	0.379044	0.720647	0.609746	0.437516	0.416357	0.354657	0.4182	0.313525	0.478347	-1.06387
X58	Unknown_58	0.62826	0.66184	0.592779	0.637427	0.624145	0.682277	0.542389	0.65142	0.71727	0.637534	-0.649426
X59	Unknown_59	1.5903	0.901248	1.49705	1.4857	1.08619	0.870619	1.02493	0.912617	0.708063	1.11964	0.163029
X60	Unknown/Tryptophan_60	1.63661	1.1344	1.55292	1.40818	1.4639	0.757756	1.00246	1.15879	0.940705	1.22841	0.296795
X61	Unknown_61	0.917136	0.770552	0.898335	1.05673	1.16631	0.897251	0.65052	0.841748	0.87527	0.897095	-0.156667
X62	Phenylalanine_62	1.22396	2.39027	1.21315	1.06799	1.56659	1.43221	1.27701	1.66538	2.73795	1.61939	0.695452
X63	Phenylacetate/Phenylalanine_63	1.84376	4.2573	2.1517	2.38206	2.06605	3.24198	3.42753	3.43315	4.51085	3.03493	1.60166
X64	Phenylacetate/Phenylalanine/5-Hydroxyindole-3-acetate_64	1.39669	3.14978	1.60839	1.74115	1.78391	2.44242	2.36643	2.52728	3.6867	2.3003	1.20182
X65	Phenylacetate_65	0.812616	2.05404	1.00965	1.25292	1.21358	1.86523	1.73219	1.84998	2.63546	1.60285	0.680641
X66	Unknown_66	0.863003	1.92098	0.964528	1.25787	1.16127	1.80771	1.73749	1.77761	2.34896	1.53771	0.620787
X67	Phenylacetate/Phenylalanine_67	1.36582	2.72766	1.51793	1.57468	1.77993	2.04752	1.86001	2.11111	3.19058	2.01947	1.01398
X68	Phenylacetate/Phenylalanine/Tryptophan_68	1.2938	2.09814	1.43808	1.42814	1.42034	1.6569	1.53026	1.7084	2.64563	1.69108	0.757941
X69	Unknown_69	0.934813	1.51736	1.04972	1.24328	1.10582	1.55107	1.51596	1.53945	2.03357	1.38789	0.472895
X70	Unknown_70	1.22605	2.13533	1.41603	1.61334	1.28337	2.22622	2.12187	2.15717	2.69203	1.8746	0.906584
X71	Unknown_71	1.28159	2.0388	1.53153	1.67453	1.2708	2.05528	1.94521	2.07322	2.54783	1.82431	0.867351
X72	Tyrosine_72	1.10026	1.81053	1.18744	1.10546	1.4888	1.43596	1.22571	1.58645	2.28089	1.46906	0.55489
X73	Unknown_73	0.878222	1.00593	0.850081	0.987791	1.13941	1.09445	1.13603	1.17364	1.278	1.06039	0.0846002
X74	Carnosine/Anserine_74	0.761871	1.28102	0.774052	0.793577	1.52741	1.011	0.96691	1.10883	1.28289	1.0564	0.07915
X75	Unknown_75	0.682138	1.33685	0.763657	1.10752	1.46535	1.47369	1.40835	1.45876	1.52892	1.24725	0.318748
X76	Unknown_76	0.619415	1.09888	0.737471	0.973109	1.14365	1.29909	0.900592	1.15114	1.34479	1.02979	0.0423532
X77	Tyrosine/Tyramine_77	0.760487	1.49211	0.769169	0.77744	1.29917	1.12034	0.889524	1.23769	1.81589	1.12909	0.175163
X78	Unknown_78	1.18557	1.29936	1.42088	1.32417	1.25544	1.31806	1.18378	1.42	1.44204	1.31659	0.396805
X79	Fumarate_79	1.39074	0.701535	1.15606	1.19449	1.57302	0.7936	0.874575	1.07052	0.914128	1.0743	0.103391
X80	Unknown_80	0.59376	0.676174	0.601298	0.631733	0.613523	0.448849	0.752051	0.721638	0.715213	0.63936	-0.6453
X81	Unknown_81	0.850967	0.711846	0.882109	1.08541	0.959547	1.04307	0.573214	0.781975	0.708094	0.844026	-0.24464
X82	Unknown_82	0.789889	0.682643	0.814736	1.03125	0.799306	0.646465	0.536534	0.633638	0.632885	0.729705	-0.454615
X83	Unknown_83	0.882891	0.749015	0.974207	0.875837	0.736461	0.540757	0.814339	0.829304	0.707482	0.790033	-0.340016
X84	Unknown_84	0.934069	0.664312	0.93639	1.00368	1.15187	0.88003	0.779566	0.98035	1.41704	0.971923	-0.0410854
X85	Unknown_85	0.712808	0.752899	0.552433	0.692357	0.892492	0.698585	0.442401	1.03667	0.696111	0.71964	-0.474653
X86	Unknown_86	1.12353	0.880983	0.88177	0.800286	1.35025	0.762529	-0.0372529	0.88987	0.974301	0.847362	-0.238949
X87	Unknown_87	1.81663	0.616509	1.60473	1.5283	0.516793	0.626189	0.957419	0.732112	0.494192	0.988097	-0.0172752
X88	NADPH/Unknown_88	0.52873	1.05238	0.411753	0.449941	0.330571	1.1809	0.827669	1.50518	0.670177	0.773033	-0.371398
X89	Unknown_89	1.76634	0.409797	1.78672	1.80948	0.282103	0.630585	1.50159	0.578421	0.342912	1.01199	0.0172019
X90	AMP_90	2.61839	0.205414	2.28513	1.92375	0.143025	1.14779	1.19735	0.817066	0.0984559	1.1596	0.213623
X91	AMP/ATP_91	2.42802	0.155741	2.26993	1.5196	0.157457	0.96745	0.852389	0.684278	0.140736	1.01951	0.0278764
X92	AMP/ADP_92	2.30795	0.299858	2.31176	1.38356	0.300625	0.801179	0.772979	0.574745	0.261274	1.00155	0.00223151
X93	ATP_93	1.37231	0.876813	1.34261	1.45766	0.647058	0.919972	1.51919	0.929664	0.659608	1.08054	0.111756
X94	Unknown_94	1.72425	1.22283	1.61791	1.55617	0.927839	1.21696	1.51581	1.34721	0.84998	1.331	0.412506
X95	Unknown_95	1.61766	1.10404	1.58273	1.63372	0.765464	1.17077	1.91697	1.20384	0.670295	1.29617	0.37425
X96	Unknown/NAD+_96	1.92912	4.77717	1.5817	2.57367	0.395472	3.34866	3.26222	4.09494	0.225285	2.46536	1.3018
X97	Unknown_97	0.600991	1.51165	0.56326	0.83416	0.671802	1.3445	1.59183	1.39128	0.594969	1.0116	0.0166453
X98	Unknown_98	0.732887	1.55149	0.81399	1.06848	0.933111	1.54109	1.12968	1.87563	0.933888	1.17558	0.233376
X99	Unknown_99	0.885048	2.18456	0.815076	1.07975	1.76569	1.20479	1.21563	1.56875	1.78758	1.38965	0.474725
X100	Unknown_100	1.15786	2.02508	1.24987	1.65216	1.49101	1.93621	1.7906	2.5742	1.42189	1.69988	0.765429
X101	Unknown_101	1.09308	2.24414	1.0721	1.11665	1.65602	1.47148	1.20336	1.89379	1.79191	1.50473	0.5895
X102	NAD+_102	1.85006	1.1507	1.78066	1.45774	0.757265	1.3785	1.57635	1.52314	0.71866	1.35479	0.438066
X103	Unknown_103	1.06683	0.421458	1.13157	1.00789	0.442427	1.04046	1.09238	0.854832	0.300937	0.817643	-0.290457
X104	Unknown/UDP-glucose/NADH_104	2.05132	0.797866	1.99799	1.72769	0.531657	1.28068	1.28654	1.22515	0.613739	1.27918	0.355221
X105	Unknown/Cytosine/UDP-glucose/NADH_105	2.58092	1.09705	2.42118	2.15033	0.962859	1.38773	1.57122	1.50825	0.950006	1.62551	0.700888
X106	Unknown/Cytosine/UDP-glucose_106	1.74277	1.03315	1.69438	1.52641	1.12177	1.38207	1.41824	1.47838	1.16371	1.39565	0.480942
X107	Unknown/GTP_107	1.34822	0.837846	1.3272	1.26512	0.441404	1.23034	1.16853	1.24192	0.486673	1.03858	0.0546183
X108	Unknown_108	1.24544	3.11096	1.17469	1.50252	2.2245	1.94583	1.88733	2.53116	2.37761	2	1
X109	unknown_109	1.34912	1.19823	1.59144	1.26978	0.922015	1.47386	1.48934	1.77664	0.99036	1.34009	0.422326
X110	unknown_110	1.54172	1.26884	1.49066	1.49966	1.15148	1.55579	1.46478	1.79047	0.945177	1.41206	0.497805
X111	Unknown_111	5.55885	4.72753	6.36199	5.0506	3.43205	4.35171	3.51368	4.71873	7.04202	4.97302	2.31412
X112	Unknown_112	1.10371	0.982817	1.03545	1.11178	1.20837	0.783346	0.901613	1.28013	0.734906	1.01579	0.0226062
X113	Unknown_113	0.308781	1.71933	0.310812	0.386512	2.33422	0.968798	0.805122	1.07188	3.2133	1.23542	0.304998
X114	Unknown_114	0.895003	0.892076	0.891172	1.0301	1.05454	0.893505	0.815307	1.17005	0.759078	0.933426	-0.099392
X115	UDP-glucuronate/UDP-glucose_115	1.34041	0.777177	1.35076	1.20328	1.00413	0.850518	0.867895	0.923536	0.860309	1.01978	0.0282566
X116	unknown_116	0.566519	0.760492	0.336615	0.861876	0.781965	0.641084	0.6074	0.603252	0.727892	0.654122	-0.612369
X117	Unknown_117	2.15104	1.07068	2.12191	1.80672	0.824997	1.25554	1.33119	1.37523	0.67792	1.40169	0.487168
X118	Unknown_118	3.29228	1.07835	3.05687	2.75465	0.837583	1.12153	0.851577	1.15587	0.80124	1.66111	0.732145
X119	unknown_119	0.746158	0.92735	0.589759	0.682852	1.1428	0.854147	0.61733	0.92591	0.862389	0.816521	-0.292438
X120	Unknown_120	3.91575	1.54405	4.01666	4.17687	1.69048	1.52306	1.43869	1.48038	1.97875	2.4183	1.27399
X121	Unknown_121	1.42071	1.48639	1.55	1.61125	1.86107	1.41002	1.19217	1.49849	2.24734	1.58638	0.665741
X122	Unknown_122	0.553306	0.745165	0.525004	0.970415	1.13362	0.787403	0.741182	0.821307	0.83879	0.790689	-0.338819
X123	Unknown_123	0.30841	0.38327	0.239598	0.727879	1.02218	0.450807	0.148886	0.230697	0.459907	0.441293	-1.18019
X124	Maltose/Glucose_124	0.6327	0.563961	0.554464	0.492277	0.579143	0.59863	0.362471	0.47983	0.484302	0.527531	-0.922672
X125	Unknown_125	0.850826	0.467252	0.779579	1.13674	0.833532	0.654055	0.859341	0.936407	0.94298	0.828968	-0.270612
X126	Unknown_126	1.00115	0.886897	0.870361	0.949557	0.735141	0.872768	0.751794	0.946573	0.681206	0.85505	-0.225919
X127	Unknown_127	1.06028	1.27033	1.06886	1.13772	1.17456	1.32106	1.08476	1.31723	1.47608	1.21232	0.27777
X128	Unknown_128	0.61706	0.735696	0.593337	0.914864	0.406196	0.849441	0.696256	0.970166	0.609266	0.710254	-0.493594
X129	Unknown_129	1.03403	0.974974	0.994789	1.0569	1.41614	0.914456	1.12073	1.11196	1.20011	1.09156	0.126397
X130	Unknown_130	0.988339	1.08262	1.05054	1.08738	1.42515	0.997799	1.18262	1.1696	1.34301	1.14745	0.198434
X131	Unknown_131	1.17802	0.661759	1.20484	1.34816	0.954264	0.85865	0.643049	0.708443	0.599763	0.906328	-0.141895
X132	Glucose_132	0.647163	0.6075	0.578636	0.501484	0.572662	0.615504	0.395257	0.515158	0.490677	0.547116	-0.870082
X133	Glucose_133	0.626288	0.604921	0.542695	0.473672	0.590813	0.628822	0.394434	0.518619	0.516083	0.544039	-0.878219
X134	NADP+/Unknown_134	1.03745	1.19861	1.06883	1.16244	1.02948	1.23855	1.29408	1.26253	1.3713	1.18481	0.244653
X135	Unknown_135	0.842898	1.00267	0.842355	0.972186	1.00784	1.09069	1.02568	1.19215	1.19502	1.01905	0.0272288
X136	Glutathione/GTP_136	1.07166	1.04587	0.901906	0.924603	1.03903	1.05143	0.961612	1.09718	1.13642	1.02552	0.0363608
X137	Unknown_137	4.36172	1.58451	4.05062	3.08418	1.29316	1.81534	2.05795	1.87862	1.06474	2.35454	1.23544
X138	NADH/NADP+_138	0.959297	0.936276	0.939978	1.0852	1.16644	1.04991	1.07181	1.07024	0.948165	1.02526	0.0359861
X139	Unknown_139	0.881762	1.10739	0.901489	1.03155	0.993722	1.17048	1.1696	1.2071	1.21399	1.07523	0.104649
X140	Unknown_140	0.819465	1.17323	0.816648	0.995923	1.0485	1.13272	1.22406	1.14458	1.337	1.0769	0.106889
X141	Unknown/NADP+_141	1.2435	1.78744	1.15301	1.47175	0.908056	1.45824	1.49268	1.67707	0.99458	1.35404	0.437268
X142	Unknown/NAD+_142	1.01715	1.47034	0.950743	1.12251	0.946133	1.41611	1.39423	1.62259	0.969298	1.21212	0.277535
X143	Unknown_143	0.895331	0.948602	0.894042	0.875451	0.866788	1.16702	1.1351	1.11538	1.00503	0.989194	-0.0156746
X144	Unknown_144	0.648653	1.20698	0.636075	0.769032	0.912123	1.20118	1.05569	1.13004	1.12631	0.96512	-0.05122
X145	Unknown/NADP+/ATP_145	1.05748	1.37424	1.00352	1.10617	1.21718	1.35101	1.24886	1.44524	1.64009	1.27153	0.346567
X146	Unknown/NADP+/ATP_146	1.13642	1.18456	1.12867	1.19888	1.13347	1.23305	1.23104	1.27366	1.48106	1.22231	0.289614
X147	Unknown_147	1.49173	1.05964	1.43389	1.39293	0.825665	1.21899	1.23119	1.18503	1.15017	1.22103	0.288093
X148	Unknown_148	1.78893	0.94769	1.74768	1.45949	0.728718	1.08518	1.10054	1.0275	1.05152	1.21525	0.281254
X149	AMP/Uridine_149	1.49448	1.07042	1.47667	1.27924	0.814634	1.14757	1.10881	1.08135	1.07993	1.17257	0.22967
X150	AMP/Uridine_150	0.959586	1.09999	0.951743	1.03721	0.864798	1.13296	1.11054	1.13976	1.12121	1.04642	0.0654638
X151	AMP/Uridine_151	0.846514	1.14561	0.846708	0.999864	0.982819	1.15439	1.16671	1.15667	1.22544	1.0583	0.0817511
X152	NADP+/Unknown_152	0.78636	0.992802	0.778071	1.00166	0.759207	1.00032	0.991365	0.983453	0.957314	0.916728	-0.125434
X153	sn-Glycero-3-phosphocholine/Unknown_153	0.997975	0.983735	0.958419	1.00291	0.865138	1.00894	0.907626	0.950207	0.999293	0.963805	-0.0531874
X154	Unknown_154	0.72089	0.978504	0.697098	0.896379	0.995589	0.990877	0.948575	1.01268	1.07624	0.924092	-0.113891
X155	N-Carbamoylaspartate_155	0.982551	1.11433	0.920623	1.17934	0.89743	1.16132	1.08265	1.2055	0.997649	1.06016	0.0842764
X156	Threonine_156	1.08306	1.05197	1.02463	1.11426	0.916617	1.12772	1.06713	1.16202	1.08751	1.07055	0.0983475
X157	Unknown_157	1.35171	1.07213	1.26746	1.27705	0.975359	1.11497	1.13801	1.14799	1.11165	1.16181	0.216379
X158	O-Phosphocholine_158	1.11081	1.24942	1.07887	1.05398	1.08945	1.11645	1.08467	1.17861	1.27225	1.13717	0.185447
X159	Unknown_159	0.837492	1.31873	0.818221	0.962284	1.23113	1.0369	1.14748	1.13948	1.42639	1.10201	0.140142
X160	Unknown/Uridine_160	0.765835	1.31043	0.784376	0.943607	1.2806	0.950328	1.06943	1.09769	1.45426	1.07295	0.101583
X161	Lactate_161	0.828848	0.837344	0.759934	0.776159	0.970371	0.724268	0.761428	0.879464	0.820222	0.81756	-0.290604
X162	Lactate_162	0.804162	0.610879	0.708271	0.660367	0.913871	0.57504	0.601512	0.758148	0.609198	0.693494	-0.528044
X163	Fructose/Unknown_163	0.805829	0.771297	0.728137	0.857024	1.36429	0.794256	0.875609	0.840867	1.32305	0.928929	-0.10636
X164	Myo-Inositol_164	0.847593	0.848843	0.738898	0.91451	0.854925	0.765028	0.715881	0.815357	0.774392	0.808381	-0.306893
X165	Myo-Inositol/Creatinine_165	1.20658	1.06894	1.02155	1.01354	1.25372	0.98786	0.969702	1.05381	1.25653	1.09247	0.127593
X166	Unknown_166	2.04819	0.872697	1.88669	1.50872	0.981102	1.0498	1.20651	1.01695	0.893364	1.27378	0.349117
X167	Serine/Nicotinurate_167	1.49125	1.14667	1.43058	1.26562	1.16062	1.08039	1.12544	1.04654	1.27617	1.22481	0.292557
X168	Maltose/Unknown_168	1.264	1.19437	1.20047	1.19567	1.18956	1.1072	1.10309	1.13461	1.35858	1.19417	0.256011
X169	Serine_169	1.21036	1.17396	1.19547	1.1561	1.10734	1.08068	1.01366	1.10182	1.23234	1.1413	0.190681
X170	Serine_170	1.12119	1.05443	1.12577	1.0242	0.944568	1.08013	0.959526	1.06886	1.1586	1.0597	0.0836511
X171	Unknown_171	1.0937	1.01583	1.05961	0.985137	0.952923	1.05187	0.953145	1.00868	1.13953	1.02894	0.0411542
X172	Creatine-phosphate/Serine/Glycylproline_172	1.20105	1.07736	1.15724	1.0733	1.08005	1.04008	0.978377	1.00941	1.17745	1.08826	0.122019
X173	Glycolate_173	1.09795	1.16226	1.04071	1.00533	0.9797	1.03329	0.939832	0.998706	1.1797	1.04861	0.0684738
X174	Tyrosine/Serine/Unknown_174	1.11117	1.07504	1.06261	1.02041	0.976366	1.01414	0.989578	0.973469	1.16115	1.04266	0.0602684
X175	Creatine_175	1.07702	1.20967	1.00941	1.16636	1.03426	1.05236	1.10924	0.988747	1.28024	1.10303	0.141476
X176	Unknown_176	1.37865	1.09436	1.19967	1.13416	1.22675	0.990659	0.916801	1.021	1.31708	1.14213	0.191721
X177	Unknown_177	1.08451	1.32855	1.00114	1.09553	0.94154	1.17186	1.15649	1.18916	1.03058	1.11104	0.151912
X178	Unknown/Glucose/Betaine_178	0.917911	0.757617	0.844153	0.789826	0.61951	0.707357	0.57774	0.604057	0.584458	0.711403	-0.49126
X179	Unknown/Glucose_179	1.14156	0.89611	1.04266	0.8509	0.778835	0.912422	0.700813	0.859195	0.718767	0.877918	-0.187842
X180	Unknown_180	1.22439	1.34659	1.128	1.22886	0.809867	1.16782	1.14119	1.24155	0.951714	1.13777	0.186215
X181	Glucose_181	0.817781	0.718523	0.73698	0.69764	0.603184	0.669785	0.519041	0.564264	0.572414	0.655513	-0.609305
X182	Glucose_182	0.862485	0.701619	0.77421	0.636188	0.692568	0.805995	0.566373	0.709376	0.709427	0.717582	-0.478784
X183	Maltose/Unknown_183	1.11155	0.980234	1.04384	1.04362	0.919529	1.04251	0.999093	1.00218	1.09083	1.02593	0.0369342
X184	Unknown_184	1.0957	1.05523	1.02987	1.08561	0.966372	1.05734	1.03056	1.02358	1.07478	1.04656	0.0656539
X185	Glucose/Maltose_185	1.08879	1.24058	1.06406	1.12561	1.38375	1.11216	1.1302	1.10303	1.63991	1.20979	0.274754
X186	Serine_186	0.778858	0.862596	0.716505	0.697602	0.772723	0.809755	0.643031	0.743756	0.746182	0.752334	-0.410554
X187	Glucose/Unknown_187	0.790171	0.949158	0.706661	0.694854	0.770381	0.908038	0.701726	0.915727	0.773078	0.801088	-0.319967
X188	Unknown_188	0.812199	0.89115	0.746415	0.715565	0.882114	0.875797	0.710968	0.847049	0.904295	0.820617	-0.285219
X189	Unknown_189	1.08008	1.29626	1.05459	1.12291	1.2664	1.14796	1.17774	1.2099	1.34089	1.18853	0.249172
X190	Unknown_190	1.36812	1.20793	1.32379	1.23048	1.03637	1.22025	1.19063	1.24338	1.07127	1.21025	0.2753
X191	Glutathione/Unknown_191	1.32834	1.26478	1.27953	1.27632	1.114	1.25196	1.43064	1.36244	1.27325	1.28681	0.363796
X192	Glutathione/Uridine_192	1.1541	1.27903	1.12779	1.1949	1.12891	1.19671	1.42745	1.2674	1.23773	1.22378	0.291344
X193	Guanidoacetate/Glutathione/Alanine/N-Nitrosodimethylamine_193	1.14972	1.21021	1.11078	1.11932	1.29728	1.12792	1.24567	1.14651	1.21564	1.18034	0.239202
X194	GlutathioneUnknown_194	1.07925	1.1353	1.068	1.08397	0.995853	1.0686	1.22367	1.03141	1.07817	1.08491	0.117578
X195	Glutamine/Alanine/Glutathione_195	1.306	1.04309	1.2121	1.11753	0.950083	0.970097	0.933783	0.973507	0.924351	1.04784	0.0674164
X196	Glutamine/Glutamate_196	1.22618	0.989666	1.21181	1.08513	0.84933	0.944428	0.830883	0.937573	0.84595	0.991217	-0.0127271
X197	Alanine/Glutamate_197	1.40202	0.762652	1.36043	1.0698	0.739727	0.741778	0.709094	0.868583	0.847548	0.944625	-0.0821856
X198	Gutamine/Glutamate_198	0.76775	0.649178	0.794337	0.74902	0.674092	0.589308	0.54806	0.572915	0.647351	0.665779	-0.586885
X199	Unknown_199	1.70844	0.855965	1.65372	1.33843	1.04861	0.909966	0.810449	0.943103	1.00543	1.14157	0.191017
X200	Glutamate_200	1.0703	0.642426	1.05396	0.885686	0.646966	0.624995	0.558261	0.585711	0.670659	0.748773	-0.417399
X201	Unknown_201	1.76189	0.903298	1.63108	1.30132	0.902653	1.09438	1.02058	1.08741	0.878706	1.1757	0.233522
X202	Unknown/Anserine_202	1.78576	0.922814	1.75987	1.51161	1.11556	0.818094	0.932309	0.869441	0.947456	1.18477	0.244605
X203	Anserine/N-Acetylglycine_203	1.86453	1.2279	1.77498	1.50293	0.937645	1.21425	1.27793	1.27057	0.994358	1.34057	0.422842
X204	Glucose/Unknown_204	0.907221	0.733417	0.823388	0.683646	0.669488	0.755945	0.595386	0.677518	0.641944	0.720884	-0.472162
X205	Unknown_205	0.991975	0.810597	0.926147	0.866861	0.655888	0.750024	0.807104	0.733845	0.744187	0.809625	-0.304673
X206	Unknown_206	0.708632	0.628404	0.636913	0.572581	0.580192	0.630307	0.492454	0.540759	0.531093	0.59126	-0.758137
X207	Pi-Methylhistidine/Unknown_207	0.733933	0.616462	0.664774	0.571277	0.646336	0.662799	0.510873	0.574206	0.579741	0.617822	-0.694736
X208	Unknown_208	0.980698	0.815553	0.940905	0.995773	0.731785	0.768487	0.828443	0.707038	0.747952	0.835182	-0.259838
X209	Unknown_209	1.08125	0.883743	1.05183	1.02845	0.745315	0.883868	0.803515	0.777832	0.796582	0.894709	-0.16051
X210	Unknown/Maltose/sn-Glycero-3-phosphocholine_210	1.19591	0.974739	1.09912	1.09857	0.827194	0.96148	0.907413	0.896457	0.892968	0.983762	-0.0236182
X211	Unknown_211	1.23841	0.949992	1.13998	1.07303	0.862499	0.996101	0.89	0.928212	0.935847	1.00156	0.00225317
X212	Isoleucine/unknown_212	1.1031	0.872449	1.0259	0.991214	0.819924	0.95351	0.879566	0.926692	0.991494	0.951539	-0.071666
X213	Unknown/Ethanol/Maltose_213	1.00555	0.691869	1.00954	0.921684	0.77888	0.739836	0.709455	0.720913	0.812936	0.821185	-0.284221
X214	Unknown_214	0.99933	0.763677	1.04476	1.1461	0.85777	0.743432	0.869894	0.759874	1.00123	0.909562	-0.136756
X215	Unknown_215	1.00434	0.659171	1.0198	0.924966	0.78066	0.677119	0.663796	0.656408	0.749457	0.792857	-0.334868
X216	Myo-inositol_216	1.08212	0.840539	1.00082	0.946821	0.819955	0.839769	0.803347	0.827408	0.802383	0.884795	-0.176584
X217	Myo-inositol/Valine_217	0.998704	1.18665	1.06867	1.22	1.12898	0.824172	1.13319	0.968281	1.26059	1.08769	0.12127
X218	Myo-inositol_218	1.04973	0.892944	0.935609	0.916954	0.848404	0.823273	0.77766	0.855639	0.837789	0.882	-0.18115
X219	Myo-inositol/Valine_219	0.981538	0.913725	0.926237	0.951223	0.822319	0.837377	0.908167	0.925253	1.15393	0.93553	-0.0961441
X220	O-Phosphocholine_220	1.33394	1.01697	1.28385	1.20348	0.917457	0.97147	1.01826	1.022	0.899731	1.07413	0.103167
X221	Threonine_221	1.33228	1.08746	1.24234	1.15386	1.10443	1.00747	1.23528	1.10233	1.1431	1.15651	0.209774
X222	Maltose/Glycylproline_222	0.868333	0.567842	0.869353	0.68554	0.728036	0.608747	0.725496	0.591005	0.669779	0.70157	-0.511341
X223	Glycine/Unknown_223	1.10994	0.973962	1.15487	1.05849	0.957143	0.859513	0.824086	0.876057	0.696935	0.945666	-0.080597
X224	Myo-inositol_224	0.675709	0.583045	0.641375	0.572955	0.544521	0.553534	0.483638	0.487224	0.494604	0.559623	-0.837473
X225	Myo-inositol/Phenylacetate_225	0.943289	0.70341	0.786321	0.702257	0.762259	0.726298	0.677081	0.745034	0.588359	0.737145	-0.439979
X226	Unknown_226	0.875444	0.726457	0.746175	0.68488	0.865986	0.717543	0.576611	0.69518	0.726733	0.735001	-0.444182
X227	Unknown/Pantothenate_227	0.309532	0.455421	0.344423	0.343412	0.331129	0.291705	0.239772	0.24633	0.404748	0.329608	-1.60118
X228	Glucose/UDP-glucuronate_228	1.44085	0.985608	1.108	0.8639	1.26747	1.39158	0.80114	1.14743	0.928052	1.10378	0.142453
X229	Myo-inositol_229	0.800676	0.681799	0.679082	0.64705	0.86816	0.675392	0.622848	0.659543	0.801581	0.715125	-0.483732
X230	Glucose_230	0.623102	0.592747	0.546564	0.46746	0.575377	0.603298	0.384776	0.495564	0.494196	0.531454	-0.911984
X231	Glucose/Unknown_231	0.759444	0.482225	0.662118	0.579018	0.469038	0.502401	0.728358	0.488683	0.600095	0.585709	-0.771744
X232	Glucose_232	0.615878	0.582012	0.545716	0.46084	0.563306	0.595635	0.39413	0.49278	0.486607	0.526323	-0.925981
X233	Glucose_233	0.646175	0.579525	0.567903	0.479091	0.553532	0.61261	0.436276	0.519104	0.495745	0.543329	-0.880102
X234	Glucose_234	0.684723	0.604805	0.600605	0.495645	0.611312	0.65773	0.503495	0.573451	0.543149	0.586102	-0.770777
X235	Maltose/Unknown_235	1.21489	0.904225	1.22176	1.16164	1.00767	0.778956	1.82975	0.961627	0.8284	1.10099	0.138802
X236	Taurine_236	1.71314	1.40347	1.59454	1.56936	1.38595	1.20668	1.33327	1.33069	1.08651	1.40262	0.488127
X237	Taurine_237	1.39791	1.0414	1.28491	1.1996	1.13707	0.927337	0.954146	1.07816	0.850101	1.09674	0.133216
X238	Unknown/Glucose_238	0.569023	0.883575	0.511792	0.360242	0.380988	0.819202	0.32327	0.501112	0.697208	0.560712	-0.834667
X239	Glucose_239	0.354821	0.258135	0.304842	0.201739	0.245247	0.341329	0.273014	0.278595	0.332293	0.287779	-1.79696
X240	Glucose_240	0.650294	0.580168	0.574356	0.443362	0.532869	0.613582	0.462559	0.490128	0.50266	0.538886	-0.891947
X241	Glucose/Unknown_241	1.49909	0.75071	1.34544	0.728434	0.734662	0.937718	0.944501	0.841665	0.911062	0.965921	-0.0500236
X242	Unknown_242	1.33152	0.865618	1.24647	0.704429	0.523681	0.86121	1.10466	0.67624	1.02295	0.92631	-0.110433
X243	Unknown_243	1.51401	1.09284	1.49228	1.12345	0.961072	0.980295	1.1785	0.95127	0.987723	1.14238	0.192045
X244	Unknown_244	1.415	1.05675	1.38533	1.13858	1.04838	1.03248	0.94613	1.01276	0.912131	1.10528	0.144416
X245	Unknown_245	0.873313	0.802526	0.849307	0.800972	0.743685	0.690077	0.650691	0.691023	0.747795	0.761043	-0.39395
X246	Unknown_246	1.17606	0.839672	1.13448	0.926991	0.838563	0.850621	0.672307	0.812605	0.718055	0.885484	-0.175462
X247	Unknown_247	1.30009	0.917152	1.18335	0.93699	1.04913	0.931888	0.856349	0.976959	0.967081	1.01322	0.01895
X248	Unknown/Tryptophan_248	1.11625	0.824988	1.11367	0.783858	1.03113	0.699511	0.886278	0.858178	1.08591	0.933308	-0.0995751
X249	Unknown_249	1.05616	0.877984	1.0619	0.951159	0.838759	0.623725	1.02355	0.759771	0.871036	0.896005	-0.158421
X250	Pi-Methylhistidine/Tryptophan_250	1.11677	0.985053	1.09988	0.941771	1.03445	0.820399	0.875927	0.880125	1.00526	0.973293	-0.0390541
X251	Pi-Methylhistidine/Unknown_251	1.51623	1.25152	1.48225	1.33923	0.85908	1.11319	1.18884	1.17394	0.829761	1.19489	0.256882
X252	Unknown_252	1.75445	1.21483	1.70187	1.43426	0.82693	1.15417	1.39818	1.33331	0.852569	1.29673	0.374879
X253	Histamine/Unknown_253	1.49082	1.13866	1.44977	1.40864	0.801058	0.978586	1.42361	1.13172	0.758382	1.1757	0.233514
X254	Unknown_254	0.919804	0.844424	0.95229	0.894266	0.49031	0.699735	0.862378	0.685459	0.529789	0.764273	-0.387841
X255	Myo-Inositol/Histamine_255	2.14039	1.27049	1.95153	1.7262	1.30916	1.26012	1.9224	1.58962	1.12952	1.58882	0.66796
X256	Myo-inositol/Maltose_256	1.23207	0.921363	1.16024	1.2577	0.877746	0.749737	1.35706	0.885561	0.743277	1.02053	0.0293163
X257	Taurine_257	1.45787	1.26219	1.41464	1.36915	1.13164	1.00637	1.10549	1.13908	0.954631	1.20456	0.268509
X258	Taurine/Myo-Inositol/Trimethylamine N-oxide/Betaine_258	1.33905	1.12109	1.25407	1.10553	1.06271	1.00679	0.930862	1.07278	0.900659	1.08817	0.121906
X259	Taurine_259	1.08011	0.926739	0.991944	0.871633	0.854606	0.836992	0.79813	0.865064	0.77368	0.888766	-0.170124
X260	cis-Aconitate/Glucose/Tyramine_260	0.792739	0.649428	0.679037	0.560719	0.722453	0.79237	0.862919	0.701921	0.676045	0.715292	-0.483396
X261	Tyramine/Glucose_261	0.5307	0.618426	0.501661	0.680549	0.47275	0.495834	0.68281	0.416352	0.442778	0.537984	-0.894364
X262	Carnitine/sn-Glycero-3-phosphocholine_262	1.16414	0.972421	1.10371	1.01292	0.773284	0.940377	0.822115	0.861617	0.741331	0.932435	-0.100924
X263	O-phosphocholine_263	1.39865	1.19061	1.32438	1.06405	0.949932	1.18331	1.10384	1.25961	0.945468	1.15776	0.211336
X264	Choline/O-Acetylcarnitine_264	0.968078	0.882506	0.810087	0.870866	1.3185	0.778737	0.732673	0.765224	1.10246	0.914347	-0.129186
X265	Unknown_265	1.32722	0.922663	1.25911	1.06124	0.945319	1.09708	0.931886	1.02607	1.14312	1.0793	0.110096
X266	Unknown_266	1.19183	1.39082	1.07016	0.962235	1.00505	1.56446	1.56803	1.35136	1.72637	1.31448	0.394492
X267	Unknown_267	1.44861	1.64906	1.41509	1.2977	1.1035	1.66304	1.47256	1.4413	1.695	1.4651	0.550996
X268	B-Alanine/N-Nitrosodimethylamine_268	1.51777	1.83962	1.63365	1.54143	1.18711	1.99014	1.86836	1.62973	1.84462	1.67249	0.741999
X269	Unknown_269	1.91203	1.79028	2.04675	1.71963	1.54709	1.75526	1.67064	1.72631	2.12728	1.81059	0.856457
X270	Unknown_270	1.45909	1.35178	1.5469	1.07863	1.08224	1.21948	1.0317	1.21093	1.23882	1.24662	0.31802
X271	Unknown_271	1.31019	1.1441	1.28012	0.902732	0.956672	1.03844	0.909319	1.09536	1.01156	1.07205	0.100378
X272	Unknown_272	1.26208	1.09299	1.20314	0.988314	0.707691	1.1588	0.985434	1.08072	0.902872	1.04245	0.0599767
X273	Unknown_273	1.10813	1.38352	1.28791	1.21408	0.804869	1.48763	1.44427	1.46404	1.21571	1.2678	0.342323
X274	Unknown_274	1.12561	1.86621	1.29999	1.23758	1.27993	1.82038	1.79536	1.75922	1.95367	1.57088	0.651577
X275	Unknown/t-Methylhistidine_275	1.06347	1.25652	1.15924	1.04973	0.970931	1.33258	1.30321	1.33265	1.30336	1.19685	0.259248
X276	Unknown/t-Methylhistidine_276	1.02527	1.05524	1.10308	0.998785	0.943671	1.17138	1.26188	1.2029	1.06468	1.09188	0.126809
X277	Creatinine_277	0.781277	1.42159	0.801658	1.07881	0.944831	0.983027	1.18	1.10666	1.11373	1.04573	0.0645133
X278	Creatine-phosphate_278	1.43163	1.09312	1.21491	1.10007	1.3082	0.99247	0.860264	1.07639	1.38913	1.16291	0.217738
X279	Creatine/N-N-Dimethylformamide_279	0.761927	0.943143	0.763077	0.731645	0.999737	0.932026	0.838518	0.958223	1.11863	0.894103	-0.161487
X280	Unknown_280	0.70902	1.15605	0.740643	0.78893	1.02758	1.05872	0.958035	1.07822	1.21686	0.970451	-0.0432728
X281	Unknown_281	0.65537	1.51486	0.703136	0.869295	1.04718	1.3194	1.21333	1.33382	1.57015	1.13628	0.18432
X282	Unknown_282	0.6609	1.3777	0.699078	0.920969	1.03479	1.25669	1.16209	1.25978	1.45384	1.09176	0.126656
X283	Histamine/Unknown_283	0.898023	1.34965	0.927217	1.01556	0.994316	1.29571	1.15583	1.31013	1.35146	1.14421	0.194352
X284	Histamine/Glutathione_284	0.735284	1.23218	0.741884	0.920002	1.0392	1.2184	1.14045	1.20946	1.44861	1.07616	0.105896
X285	Glutathione_285	1.00747	1.23158	0.989453	1.05326	0.926139	1.22047	1.08684	1.15226	1.14572	1.09035	0.124796
X286	UnknownHistamine_286	1.05109	1.15296	1.07795	1.09402	0.905814	1.21111	1.07794	1.13763	1.04037	1.08321	0.115313
X287	Glutathione_287	1.10841	1.00941	1.00274	1.04587	0.951003	1.05743	1.01042	1.05959	0.953965	1.02209	0.0315257
X288	Glutathione_288	0.817981	0.889365	0.784871	0.878114	1.46834	1.00608	0.898446	0.882711	1.06948	0.966154	-0.0496743
X289	Glutathione/Tyramine_289	1.1407	0.854499	0.733579	0.840278	1.48283	0.952742	0.874408	0.883795	1.03811	0.977882	-0.0322683
X290	N-Acetylcysteine_290	1.14214	1.00979	1.14204	1.09929	1.73734	1.1692	0.978955	1.10489	1.22945	1.17923	0.237847
X291	Glutathione/N-Acetylcysteine/Tyramine_291	1.14796	0.814863	0.942216	0.889089	1.35795	0.885947	0.743261	0.827403	0.986214	0.954989	-0.0664435
X292	Glutathione/N-N-Dimethylglycine/N-Acetylcysteine_292	0.667701	0.569687	0.565332	0.548779	0.821779	0.66793	0.542979	0.617287	0.699457	0.633437	-0.658727
X293	Glutathione/Trimethylamine_293	0.455196	0.630768	0.408456	0.485889	0.964416	0.71461	0.586982	0.627179	0.773163	0.627407	-0.672527
X294	Unknown_294	0.274767	0.599177	0.330384	0.466805	0.914714	0.650837	0.54513	0.572317	0.738618	0.565861	-0.82148
X295	Unknown_295	0.347102	0.589368	0.389597	0.497925	0.802793	0.639621	0.504811	0.523911	0.746676	0.5602	-0.835985
X296	Unknown_296	0.298594	0.589958	0.357554	0.477107	0.739424	0.596183	0.496326	0.475245	0.710487	0.526764	-0.924771
X297	Unknown_297	0.757657	0.981392	0.782355	0.827801	1.14341	0.944171	0.823747	0.834449	1.32487	0.935539	-0.0961304
X298	Unknown_298	1.17354	1.17881	1.12281	1.01801	1.3075	1.08602	0.923256	0.963689	1.34472	1.12426	0.168977
X299	Unknown_299	1.04462	1.28399	1.14659	1.13365	1.44212	1.32293	1.28165	1.13016	1.57637	1.26245	0.336228
X300	Unknown_300	1.1408	1.22093	1.16727	1.32311	1.58008	1.37329	1.36639	1.08453	1.56444	1.31343	0.393336
X301	Aspartate_301	4.16228	0.630412	3.75976	3.53899	0.808053	0.755011	1.04644	0.590639	0.771987	1.78484	0.835795
X302	Aspartate_302	4.2855	0.507812	3.86028	3.02147	1.24154	0.8241	1.78176	0.760326	0.706124	1.88766	0.916596
X303	Unknown_303	0.289831	0.276959	0.421087	0.42777	1.30402	1.26424	1.09148	1.17543	1.04374	0.810507	-0.303104
X304	Aspartate_304	4.29698	0.458689	3.79767	3.7501	0.762579	0.630354	0.995116	0.477459	0.614098	1.75367	0.810379
X305	Aspartate_305	4.75446	0.443512	4.24531	3.43482	1.13426	0.745494	1.62963	0.682983	0.617185	1.9653	0.974746
X306	Unknown_306	0.293751	0.361164	0.416566	0.411865	1.27755	1.26313	1.02249	1.19277	1.04746	0.809638	-0.304651
X307	Unknown_307	0.674904	1.25317	0.663971	0.900957	1.17247	1.24408	0.895006	0.981891	1.44255	1.02545	0.0362501
X308	Unknown_308	0.682563	0.835953	0.645834	0.734151	1.0384	0.914243	0.674811	0.79203	0.989307	0.811922	-0.300587
X309	Unknown_309	0.660553	1.23641	0.704648	0.864945	1.20525	1.29033	1.04192	1.10773	1.68973	1.08906	0.123081
X310	Unknown_310	0.944042	1.09225	0.828734	0.860523	1.2445	1.09306	0.929082	1.0469	1.27559	1.03496	0.0495796
X311	Unknown_311	0.789123	1.23903	0.801863	0.942768	1.19401	1.13399	1.07336	1.07023	1.55485	1.0888	0.122743
X312	Unknown_312	0.861049	1.31396	0.995287	0.982514	1.21249	1.24397	1.2771	1.22914	1.7497	1.20725	0.271718
X313	Unknown_313	0.968579	1.06753	1.07601	1.37999	1.0169	1.08089	1.24428	1.01359	1.39678	1.13828	0.186859
X314	Aspartate/Citrate_314	4.04991	0.729077	3.72089	3.06468	0.746774	0.795576	1.03837	0.773664	0.996902	1.76843	0.822466
X315	Aspartate/Citrate_315	0.957396	0.331219	0.98975	0.965069	1.24339	1.14009	1.10892	1.0769	1.00881	0.980172	-0.0288935
X316	Unknown_316	0.691993	0.349436	0.672101	0.928761	0.607952	0.86089	0.908283	0.904806	0.700151	0.736041	-0.442141
X317	Unknown_317	3.45949	0.427712	3.27784	2.45561	0.591544	0.736887	1.16512	0.745913	0.846672	1.52298	0.606894
X318	Unknown_318	0.837087	0.451824	0.806363	0.673157	0.902825	0.932014	1.25198	0.914469	1.24769	0.890824	-0.166788
X319	Unknown/Aspartate_319	0.512983	0.640894	0.574017	0.844951	0.711126	0.81539	1.19935	0.77809	1.10036	0.797462	-0.326512
X320	N-Carbamoylaspartate/Citrate_320	0.904714	0.542807	0.921134	0.942348	1.12792	1.0399	0.979492	1.02015	0.912751	0.932357	-0.101045
X321	N-Carbamoylaspartate/Citrate_321	1.01983	0.774748	0.813763	1.06515	0.705548	1.20505	0.92624	1.29592	0.667127	0.941487	-0.0869866
X322	N-Carbamoylaspartate/Malate_322	1.63662	1.04003	1.77578	1.21379	0.848693	1.04423	1.37709	1.15528	1.05643	1.23866	0.308781
X323	N-Carbamoylaspartate/Unknown_323	1.23638	0.892199	1.22521	1.00468	1.1191	1.13697	1.01948	1.09539	1.13677	1.09624	0.132567
X324	N-Carbamoylaspartate/Citrate_324	1.0118	1.15651	1.04875	0.923328	1.04245	1.08943	1.00416	1.08657	1.26593	1.06988	0.0974488
X325	N-Carbamoylaspartate/Unknown_325	1.47797	1.11244	1.38923	1.16813	1.1685	1.30064	1.10757	1.25192	1.21082	1.24302	0.313854
X326	N-Carbamoylaspartate/Unknown_326	1.057	1.14101	1.07207	0.95172	1.06759	1.16021	1.03436	1.13418	1.36259	1.10897	0.149219
X327	Unknown_327	1.04956	1.43282	1.06837	1.01378	1.17121	1.60367	1.49937	1.5379	1.88183	1.36206	0.445788
X328	Glutathione_328	0.959162	1.365	0.979462	1.02181	1.06619	1.5124	1.48569	1.38521	1.71482	1.27664	0.35235
X329	Glutathione_329	1.07064	1.64626	1.02402	1.18699	1.07765	1.63391	1.63594	1.50431	2.07787	1.42862	0.514624
X330	Glutathione_330	1.46083	1.51801	1.40057	1.34035	0.91277	1.45507	1.5304	1.47263	1.33081	1.38016	0.464836
X331	Glutathione_331	1.6324	1.44135	1.46374	1.35725	0.842383	1.33182	1.41202	1.33746	1.05925	1.31974	0.400255
X332	Glutathione/B-Alanine_332	1.86178	1.44626	1.55981	1.4319	0.848198	1.31554	1.39703	1.37405	1.01236	1.36077	0.444424
X333	B-Alanine_333	1.47263	1.4973	1.38445	1.50434	0.92543	1.29007	1.5427	1.36022	1.20033	1.35305	0.436216
X334	Glutathione_334	1.80079	1.33862	1.54759	1.44769	0.84081	1.27485	1.31937	1.32803	0.836924	1.30385	0.38278
X335	Glutathione/Citrate_335	1.09568	0.595317	1.09198	1.00089	0.457878	0.851788	0.890088	0.89699	0.50713	0.82086	-0.284792
X336	B-Alanine/Citrate_336	1.54564	1.17106	1.42631	1.1934	0.714418	1.20228	1.19615	1.21376	0.820386	1.16482	0.22011
X337	Glutathione/Citrate_337	1.71889	1.36635	1.59031	1.65597	0.907795	1.37087	1.45932	1.46717	0.857517	1.37713	0.461667
X338	Citrate_338	0.881803	0.502275	1.00204	0.708446	0.38076	0.683391	0.635729	0.69056	0.482829	0.663092	-0.592719
X339	Glutathione_339	1.51208	1.16582	1.46956	1.24344	0.809837	1.18257	1.20001	1.21338	0.87034	1.18523	0.245163
X340	Unknown_340	1.52645	1.23878	1.46587	1.28245	0.877401	1.21646	1.27251	1.21104	0.96992	1.22899	0.297469
X341	Glutamine_341	1.27946	1.17753	1.28473	1.13751	0.941596	1.09256	1.15394	1.10556	1.07716	1.13889	0.187634
X342	Glutamine_342	1.06644	0.99448	1.06113	0.950156	0.940763	0.924931	0.998763	0.935639	1.09216	0.996051	-0.00570811
X343	Glutamine/N-Carbamoylaspartate_343	1.08033	0.828809	1.10896	0.930051	0.789994	0.85375	0.771541	0.837032	0.88207	0.89806	-0.155116
X344	Glutamine/Carnitine_344	0.888843	1.07741	0.950875	0.867489	0.630557	0.821987	0.88606	0.873933	0.907939	0.878343	-0.187143
X345	Glutamine/N-Carbamoylaspartate_345	1.12242	0.85448	1.15056	0.937609	0.814066	0.875484	0.841169	0.907784	0.926428	0.936666	-0.094394
X346	Unknown/Carnitine_346	0.596268	0.822205	0.77466	1.03019	0.466923	0.635932	1.06933	0.723507	1.07762	0.799627	-0.3226
X347	Glutamine_347	1.19284	0.9405	1.24521	1.15321	0.874371	0.870843	0.988834	0.934442	0.962949	1.01813	0.0259257
X348	Unknown/Carnitine_348	1.02923	0.810371	1.01332	0.832162	0.729881	0.890941	0.986318	0.935097	0.934411	0.906859	-0.141049
X349	Glutamine/Malate_349	1.09295	0.927739	1.13979	1.33288	0.809329	0.893465	1.21722	0.93667	1.08785	1.04866	0.0685405
X350	Unknown_350	1.4358	1.21382	1.35452	1.23685	0.402558	1.00314	0.922662	1.05809	0.86623	1.05485	0.0770422
X351	Glutamate/Malate_351	0.815595	0.889269	0.813349	0.892489	1.33934	0.872904	1.07291	0.92211	1.83824	1.05069	0.0713373
X352	Unknown/Glutamate_352	0.921998	0.97513	0.915502	1.04458	0.957245	0.828655	1.12517	0.915832	1.41852	1.0114	0.0163588
X353	Glutamate/Malate_353	1.22228	1.07652	1.25101	1.10073	1.1016	0.916236	1.26335	1.03335	1.24415	1.13436	0.181875
X354	Unknown_354	0.710782	1.01292	0.705763	0.803984	1.05359	0.934344	1.27748	0.985837	1.34367	0.98093	-0.0277777
X355	Glutamate/Pyruvate_355	0.827483	1.00367	0.841248	1.02601	1.3545	0.844583	1.1645	0.854972	1.35929	1.0307	0.0436196
X356	Pyruvate_356	1.2037	0.964426	1.19829	1.06126	1.21302	0.773231	1.07395	0.832402	1.29808	1.06871	0.0958659
X357	Malate/Glutamate/Unknown_357	0.902924	0.961101	0.963623	0.719207	1.1416	0.951009	0.96916	0.993485	1.35881	0.995658	-0.00627763
X358	Malate/Glutamate/Unknown_358	0.969204	0.811835	0.926375	0.621042	1.00855	0.944976	0.95122	1.00841	1.2442	0.942868	-0.0848722
X359	Glutamate_359	1.18991	1.09026	1.25527	1.08212	0.992002	0.951201	0.993307	1.05236	1.01147	1.06866	0.0957964
X360	Glutamate_360	1.02818	1.06732	1.10446	1.18052	1.03777	0.986092	1.09941	1.08939	1.34399	1.10413	0.142904
X361	Glutamate/Unknown_361	0.902379	1.17235	0.945925	1.04867	1.1357	1.05582	1.0979	1.10931	1.21151	1.07551	0.105018
X362	Glutamate_362	0.936659	1.00799	1.02404	1.1585	1.00694	1.02398	0.986358	1.12116	1.58787	1.09483	0.13071
X363	Unknown/Glycylproline/Valine_363	0.596499	0.966808	0.582127	0.779988	1.10617	0.911452	0.80918	0.921759	1.17279	0.871863	-0.197826
X364	Acetone_364	0.418109	0.626005	0.362888	0.695192	0.990885	0.666577	0.471968	0.557584	0.760016	0.61658	-0.697639
X365	Unknown_365	0.897236	1.04765	0.915682	0.876473	1.12625	1.00355	1.14373	0.97744	1.18591	1.01932	0.0276125
X366	Glutathione_366	1.59693	1.51294	1.46641	1.56556	1.2522	1.22274	1.73535	1.26787	1.27354	1.43261	0.51865
X367	Glutamine/Glutathione_367	1.99703	1.59186	1.92858	1.78874	1.16989	1.49227	1.70152	1.61407	1.1304	1.6016	0.67951
X368	Glutamine/Glutathione_368	1.08542	1.02704	0.996934	1.04089	0.727723	0.863982	1.11105	0.945671	0.845988	0.96052	-0.0581121
X369	O-Acetylcholine/Glutamine/Glutathione_369	1.66848	1.30437	1.56021	1.45139	0.856754	1.17667	1.31725	1.30451	0.910262	1.28332	0.359883
X370	Glutamine/Glutathione/Glutamate_370	1.53337	1.12395	1.49003	1.36046	0.821501	1.06915	1.16129	1.15647	0.8719	1.17646	0.234451
X371	Glutamine/Glutamate_371	1.09803	0.938007	1.13349	0.989213	0.892702	0.910011	0.885594	0.959349	0.971943	0.975371	-0.035977
X372	Glutamine/Unknown_372	1.01231	0.97386	1.00792	0.908662	0.854328	0.917259	0.922212	0.922944	1.07017	0.954408	-0.0673226
X373	Glutamine_373	0.525698	1.19823	0.555455	0.594507	1.14245	1.13036	1.09207	1.22837	1.31838	0.97617	-0.034796
X374	Glutamate_374	1.53052	0.971194	1.55778	1.48941	0.907996	0.982773	0.999029	0.99971	1.10223	1.17118	0.227964
X375	Unknown_375	1.64793	1.16205	1.65446	1.51928	1.01376	1.12202	1.16779	1.13736	1.243	1.29641	0.374517
X376	Glutamate/N-Acetylcysteine_376	1.57527	1.0908	2.63003	1.13477	0.9695	0.910806	0.914035	1.01458	1.03052	1.25226	0.32453
X377	Unknown_377	0.764619	1.15001	0.970989	0.840521	1.187	0.927258	0.947858	1.01193	1.20814	1.00092	0.00133304
X378	Glutamate_378	0.838039	1.07014	0.865846	0.910056	1.14023	0.984877	0.935348	1.03348	1.12242	0.988937	-0.0160488
X379	Glutamate/N-Acetylglutamine/N-Acetylornithine_379	0.559412	0.861141	0.550614	0.753139	1.09352	0.825808	0.697547	0.781528	0.918444	0.782351	-0.354113
X380	Unknown_380	0.56505	0.761064	0.541229	0.819603	1.10845	0.77061	0.594725	0.677266	0.905053	0.749228	-0.416524
X381	Unknown_381	0.622153	0.84804	0.598233	0.908559	1.11323	0.836929	0.681047	0.750671	0.993225	0.816899	-0.291771
X382	Unknown/Glycoproline_382	0.659436	0.873915	0.660187	0.850706	1.10486	0.851338	0.712427	0.807414	1.06689	0.843018	-0.246364
X383	Glycoproline/Unknown/N-Acetylaspartate_383	0.642484	0.920913	0.623392	0.899928	1.04899	0.946988	0.822764	0.881298	1.10146	0.876469	-0.190226
X384	Glycoproline/Unknown_384	0.739385	1.0063	0.758292	0.892452	1.11178	0.969021	0.852327	0.952975	1.20759	0.943347	-0.0841399
X385	Glycoproline/Isoleucine_385	0.762345	1.10972	0.803101	0.896458	1.11498	1.06968	0.984669	1.0901	1.34748	1.01984	0.028339
X386	Glycoproline/Isoleucine_386	0.716567	1.13102	0.751818	0.851434	1.07704	1.11159	1.04237	1.12788	1.34977	1.01772	0.0253421
X387	Unknown_387	0.702987	1.04668	0.72445	0.773984	1.08583	0.995355	0.930417	1.02857	1.21232	0.94451	-0.0823624
X388	Unknown_388	0.680593	0.954084	0.692511	0.747461	1.01449	0.897394	0.840481	0.923621	1.09054	0.871241	-0.198856
X389	Acetate_389	0.843268	0.755158	0.854814	0.822235	0.81991	0.891738	0.816605	0.88639	0.931178	0.846811	-0.239889
X390	Unknown_390	0.703757	0.848486	0.714615	0.669908	0.951561	0.854355	0.75725	0.896463	1.04072	0.826346	-0.275182
X391	Unknown_391	0.744125	0.949039	0.761792	0.718655	0.987228	0.918572	0.832622	0.969586	1.12872	0.890038	-0.168062
X392	Unknown_392	0.914776	1.24719	0.982695	1.0189	0.945583	1.3078	1.22287	1.35083	1.32853	1.14657	0.197331
X393	Unknown_393	1.16685	1.45377	1.24491	1.20431	1.08898	1.52276	1.37735	1.51788	1.44578	1.33584	0.417752
X394	Unknown_394	0.834367	1.34637	0.904354	0.973441	1.05151	1.33061	1.24734	1.34915	1.52644	1.17373	0.231101
X395	Leucine_395	0.753338	1.20148	0.794049	0.812461	1.09356	1.07297	0.995552	1.11406	1.38585	1.02481	0.0353635
X396	N-Acetylornithine/Leucine/Unknown_396	0.753248	1.23438	0.785049	0.792213	1.08975	1.07394	0.967958	1.13685	1.4438	1.0308	0.0437615
X397	Na-Acetyllysine/Leucine/Unknown_397	0.753013	1.61338	0.827707	1.00213	1.17382	1.47408	1.32728	1.48089	1.94674	1.28878	0.366008
X398	Unknown_398	1.15207	1.56676	1.2764	1.28549	1.22288	1.65653	1.49564	1.56044	1.83405	1.45003	0.536081
X399	Unknown_399	0.474213	0.828779	0.460353	0.831718	1.07083	0.900676	0.630441	0.709631	1.02762	0.770474	-0.376183
X400	Unknown_400	0.729827	1.08607	0.771044	0.804172	1.08339	1.12475	1.04059	1.04488	1.31733	1.00023	0.000328687
X401	Alanine_401	0.953366	1.00766	0.954594	0.845189	1.11538	0.931832	0.758114	0.897964	1.02024	0.942704	-0.0851236
X402	Unknown_402	0.61727	1.3245	0.687891	0.927916	1.23634	1.27937	1.09615	1.23882	1.82146	1.13663	0.184768
X403	Threonine_403	0.396072	1.20909	0.452461	1.01613	1.02192	0.464607	0.774312	0.459685	0.734374	0.725405	-0.463142
X404	Lactate_404	1.00328	0.609545	0.869271	0.657761	0.977082	0.621574	0.57958	0.901224	0.476142	0.74394	-0.426742
X405	Threonine_405	0.52764	1.18182	0.54143	0.909115	0.948732	0.443057	0.612168	0.486749	0.600264	0.694553	-0.525844
X406	Lactate_406	0.942126	0.564466	0.819441	0.639122	0.95987	0.582904	0.549524	0.860084	0.463935	0.709052	-0.496036
X407	Unknown_407	0.269948	0.352377	0.189765	0.626166	0.930664	0.432552	0.138312	0.213566	0.416964	0.396702	-1.33387
X408	Unknown_408	0.444108	0.457031	0.377017	0.564696	0.890753	0.528215	0.341577	0.374642	0.504855	0.498099	-1.00549
X409	Unknown/Isoleucine_409	0.535483	0.594467	0.485371	0.620415	0.943477	0.603907	0.471609	0.555303	0.63263	0.60474	-0.725612
X410	Unknown_410	0.657778	0.709136	0.623947	0.707374	0.979968	0.739885	0.621676	0.748739	0.761478	0.727776	-0.458434
X411	5-6-Dihydrothymine_411	0.636316	0.775954	0.59599	0.788577	0.999102	0.779932	0.662061	0.711978	0.892286	0.760244	-0.395465
X412	5-6-Dihydrothymine_412	0.685407	0.848147	0.646388	0.868953	1.02999	0.864238	0.725848	0.786127	1.03708	0.832464	-0.264541
X413	Unknown_413	1.02391	0.715212	1.20914	1.60983	0.89871	0.800499	0.733715	0.908349	1.63105	1.05894	0.0826142
X414	Ethanol_414	1.07238	0.60706	1.29901	1.60822	0.774123	0.742006	0.683555	0.882575	1.69813	1.04078	0.0576697
X415	Ethanol_415	0.853293	0.850772	0.883176	0.866565	0.794792	0.956493	0.768623	0.853833	1.20932	0.892985	-0.163292
X416	Isopropanol_416	0.600423	1.37911	0.689863	0.894992	1.02261	1.31946	1.09828	1.22336	1.64612	1.09714	0.133743
X417	Ethanol_417	0.851717	1.16754	0.910381	0.924014	0.922685	1.1899	0.964664	1.137	1.58115	1.07212	0.100461
X418	Isopropanol_418	0.667641	1.26452	0.740873	0.847225	0.954391	1.24611	1.00197	1.20066	1.65247	1.06398	0.0894769
X419	Unknown_419	0.689759	0.973912	0.675474	0.862717	1.10612	0.957713	0.85311	0.956073	1.42194	0.944091	-0.0830028
X420	Unknown_420	0.844213	0.75614	0.755455	0.821684	1.1045	0.754279	0.669657	0.736735	1.06377	0.834049	-0.261796
X421	Unknown_421	1.03249	0.708111	0.894777	0.879483	0.947762	0.714564	0.615383	0.711123	0.921153	0.824983	-0.277564
X422	Unknown_422	1.11815	0.703848	0.965329	0.896744	0.952723	0.71551	0.61167	0.703925	0.912511	0.842267	-0.24765
X423	Unknown_423	0.773671	0.728676	0.711699	0.828944	0.973923	0.741298	0.64547	0.684479	0.940865	0.781003	-0.356601
X424	Unknown_424	0.804506	0.779988	0.826977	0.922448	1.04102	0.798386	0.715115	0.786842	1.01492	0.854467	-0.226904
X425	Unknown_425	0.732761	0.655996	0.643227	0.700949	1.12418	0.680541	0.642332	0.826524	0.999734	0.778472	-0.361283
X426	Unknown_426	0.676706	0.635836	0.61632	0.69626	1.24914	0.636861	0.766222	0.824126	1.00762	0.789899	-0.34026
X427	Valine_427	0.726244	1.11127	0.65935	0.665373	1.05632	0.826626	0.729281	0.95935	1.33811	0.896881	-0.157012
X428	Valine_428	0.740315	1.09024	0.667385	0.672064	1.02225	0.848901	0.704227	0.98043	1.40954	0.903928	-0.14572
X429	Isoelucine_429	0.809079	1.08514	0.814238	0.875826	1.22609	0.914751	0.983811	1.02577	1.40938	1.01601	0.0229136
X430	Valine_430	0.737281	1.27437	0.693704	0.735953	1.0529	0.999541	0.911088	1.11059	1.58623	1.0113	0.0162062
X431	Leucine/2-Hydroxyisovalerate_431	0.716415	1.58466	0.735391	0.859843	1.1481	1.21242	1.19459	1.26932	1.87783	1.17762	0.235872
X432	Leucine/2-Hydroxyisovalerate_432	0.725981	1.6063	0.749703	0.841848	1.13834	1.24108	1.14746	1.3094	1.9815	1.19351	0.255214
X433	Isoleucine_433	0.747109	1.64373	0.822039	0.958817	1.16111	1.43137	1.25237	1.44573	2.11986	1.2869	0.363904
X434	Unknown_434	0.693999	1.63638	0.806769	1.07454	1.18742	1.5662	1.38979	1.49095	2.12524	1.33014	0.411583
X435	Isoleucine_435	0.735185	1.36266	0.827737	0.997764	1.1319	1.3283	1.13456	1.28095	1.78476	1.17598	0.233866
X436	Pantothenate/Isoleucine/Unknown_436	0.736063	1.35366	0.837334	1.04855	1.17455	1.34293	1.15575	1.2841	1.74726	1.18669	0.24694
X437	Pantothenate/Isoleucine_437	0.739821	1.21083	0.817112	0.967717	1.1211	1.20036	1.01796	1.15932	1.56814	1.08915	0.123203
X438	Unknown_438	0.513314	1.06626	0.531347	0.914036	1.11536	1.07915	0.774912	0.897331	1.36159	0.917034	-0.124953
X439	Pantothenate/Unknown_439	0.706969	1.08397	0.728736	0.858146	1.09457	1.11629	0.919996	1.00367	1.45987	0.996912	-0.00446181
X440	Unknown_440	1.56181	1.28703	1.28318	1.3257	1.09756	1.18666	1.29707	1.17103	1.02649	1.2485	0.3202
X441	Unknown_441	0.992173	1.45312	1.14111	0.760415	0.975253	1.79198	1.72259	1.74659	1.61523	1.35538	0.438701
X442	Unknown_442	4.6117	0.582457	4.77724	1.5952	2.1003	0.151083	3.01234	0.920832	1.03066	2.08687	1.06134

## Sheet: Lung_UnivariateTestOutputs
Metabolite/Bucket	Metabolite peak	95% Conf. Int. Mean.	Unadjusted pvals	BH pvals	Bonferroni pvals
X124	Maltose/Glucose_124	(-120291.2168,-83985.32373)	0	0	0
X207	Pi-Methylhistidine/Unknown_207	(-139590.02292,-96453.27497)	0	0	0
X224	Myo-inositol_224	(-206012.47674,-152442.79346)	0	0	0
X232	Glucose_232	(-238695.44648,-167733.74383)	0	0	0
X233	Glucose_233	(-157897.45704,-112438.83674)	0	0	0
X133	Glucose_133	(-221882.73771,-149637.75654)	0	0	1e-05
X230	Glucose_230	(-248684.51695,-171238.67001)	0	0	1e-05
X234	Glucose_234	(-118682.02414,-81460.84363)	0	0	1e-05
X132	Glucose_132	(-209879.03195,-139601.20735)	0	0	2e-05
X240	Glucose_240	(-103094.38117,-69680.25641)	0	0	3e-05
X269	Unknown_269	(22552.54395,32864.99711)	0	0	4e-05
X206	Unknown_206	(-175983.3405,-114225.08463)	0	1e-05	0.0001
X229	Myo-inositol_229	(-42128.53434,-24658.21162)	0	4e-05	0.00047
X191	Glutathione/Unknown_191	(14901.92664,24937.10052)	0	4e-05	0.00055
X186	Serine_186	(-141295.84467,-80758.58507)	0	4e-05	0.00057
X292	Glutathione/N-N-Dimethylglycine/N-Acetylcysteine_292	(-16311.32148,-9257.71148)	0	5e-05	0.00078
X57	Unknown_57	(-5960.10964,-3277.0606)	0	7e-05	0.00119
X182	Glucose_182	(-208862.40255,-112548.58587)	0	9e-05	0.00158
X296	Unknown_296	(-10823.60084,-5764.86105)	0	0.0001	0.00193
X181	Glucose_181	(-269077.30705,-144380.65298)	0	0.0001	0.00196
X164	Myo-Inositol_164	(-42485.76623,-24561.78603)	0	0.00013	0.00272
X204	Glucose/Unknown_204	(-143820.17574,-75319.18572)	0	0.00013	0.00293
X193	Guanidoacetate/Glutathione/Alanine/N-Nitrosodimethylamine_193	(13088.55369,24237.56428)	0	0.00015	0.00343
X111	Unknown_111	(6397.32536,10288.0336)	0	0.00015	0.00354
X295	Unknown_295	(-10996.57243,-5561.99405)	0	0.00018	0.00452
X5	Unknown_5	(-348.21079,-180.99169)	0	0.00018	0.00467
X268	B-Alanine/N-Nitrosodimethylamine_268	(8354.25444,15250.92745)	0	0.00018	0.00491
X227	Unknown/Pantothenate_227	(-261406.47062,-155621.88416)	0	0.0002	0.00555
X225	Myo-inositol/Phenylacetate_225	(-121307.20383,-60054.46729)	0	0.00022	0.00651
X261	Tyramine/Glucose_261	(-314198.76966,-164882.10516)	0	0.00026	0.00792
X162	Lactate_162	(-123584.37153,-58657.13751)	0	0.00036	0.01113
X56	Unknown/Tryptophan_56	(-6432.86537,-3471.56286)	0	0.0004	0.0127
X168	Maltose/Unknown_168	(21423.30282,42771.37452)	0	0.00048	0.01585
X267	Unknown_267	(7920.16036,17084.75763)	0	0.0005	0.01686
X78	Unknown_78	(2069.36369,4441.53114)	0	0.00056	0.01954
X222	Maltose/Glycylproline_222	(-68524.69799,-31056.67105)	0	0.00057	0.02039
X192	Glutathione/Uridine_192	(11119.23003,22272.13279)	0.0001	0.00062	0.02276
X226	Unknown_226	(-102614.23367,-45995.48869)	0.0001	0.00068	0.02634
X366	Glutathione_366	(7963.46637,16047.71714)	0.0001	0.00068	0.02667
X245	Unknown_245	(-20286.95734,-9184.75371)	0.0001	0.00068	0.02726
X178	Unknown/Glucose/Betaine_178	(-223548.16221,-98655.50347)	0.0001	0.00072	0.02943
X116	unknown_116	(-665.12142,-289.08392)	0.0001	0.00088	0.03691
X294	Unknown_294	(-11696.17983,-5012.74057)	0.0001	0.00101	0.0433
X80	Unknown_80	(-573.66314,-260.43835)	0.0001	0.00103	0.04532
X293	Glutathione/Trimethylamine_293	(-10819.19807,-4477.78404)	0.0001	0.00133	0.0597
X161	Lactate_161	(-53411.92354,-21524.02355)	0.0002	0.00155	0.07149
X146	Unknown/NADP+/ATP_146	(6515.47608,15914.46034)	0.0002	0.00166	0.07791
X330	Glutathione_330	(3852.6783,9395.01986)	0.0002	0.00169	0.08125
X169	Serine_169	(20017.9145,47338.54244)	0.0002	0.00169	0.08317
X367	Glutamine/Glutathione_367	(18690.1768,44765.25551)	0.0002	0.00169	0.08478
X63	Phenylacetate/Phenylalanine_63	(6820.37942,14863.51258)	0.0002	0.00169	0.08705
X407	Unknown_407	(-354372.06171,-139714.89966)	0.0002	0.00169	0.08779
X408	Unknown_408	(-82700.28627,-33560.56094)	0.0002	0.00178	0.09454
X187	Glucose/Unknown_187	(-119282.9543,-47020.53932)	0.0002	0.00181	0.09801
X393	Unknown_393	(7361.14759,16123.79524)	0.0002	0.00185	0.10173
X410	Unknown_410	(-39416.97091,-15108.21842)	0.0003	0.00218	0.1219
X364	Acetone_364	(-44695.41235,-17005.26001)	0.0003	0.00218	0.12422
X71	Unknown_71	(6612.57248,15236.12691)	0.0003	0.0023	0.13335
X398	Unknown_398	(12652.05962,28937.15004)	0.0003	0.0023	0.13588
X190	Unknown_190	(13721.83754,36772.25383)	0.0003	0.00234	0.14049
X188	Unknown_188	(-69347.57656,-25798.41316)	0.0003	0.00234	0.14376
X409	Unknown/Isoleucine_409	(-56946.52392,-21855.35075)	0.0003	0.00234	0.14483
X423	Unknown_423	(-4699.97912,-1691.09753)	0.0004	0.00292	0.18398
X121	Unknown_121	(2850.52945,8189.36869)	0.0005	0.00358	0.22943
X260	cis-Aconitate/Glucose/Tyramine_260	(-164432.08745,-59408.44397)	0.0006	0.00425	0.28195
X158	O-Phosphocholine_158	(6352.20351,18388.29271)	0.0006	0.00425	0.28409
X274	Unknown_274	(5220.68831,13557.81855)	0.0006	0.00425	0.28478
X325	N-Carbamoylaspartate/Unknown_325	(4588.92849,13683.49816)	0.0007	0.00427	0.29043
X67	Phenylacetate/Phenylalanine_67	(10422.774,28184.72427)	0.0007	0.00449	0.30986
X333	B-Alanine_333	(5194.66907,15608.73845)	0.0007	0.00453	0.31716
X70	Unknown_70	(5492.21627,14411.58277)	0.0007	0.00465	0.32997
X64	Phenylacetate/Phenylalanine/5-Hydroxyindole-3-acetate_64	(7439.83258,19706.53564)	0.0008	0.00473	0.3405
X300	Unknown_300	(1487.85269,4584.17848)	0.0008	0.00511	0.37327
X110	unknown_110	(561.09286,1686.75696)	0.0009	0.0056	0.41414
X231	Glucose/Unknown_231	(-47398.61768,-16501.36136)	0.001	0.00594	0.44584
X255	Myo-Inositol/Histamine_255	(20661.69649,61474.7362)	0.001	0.00596	0.45325
X198	Gutamine/Glutamate_198	(-210406.39847,-72712.06209)	0.0011	0.00608	0.46845
X68	Phenylacetate/Phenylalanine/Tryptophan_68	(7203.79525,20793.93057)	0.0011	0.00614	0.47925
X106	Unknown/Cytosine/UDP-glucose_106	(1740.63864,5191.09966)	0.0011	0.00635	0.50707
X411	5-6-Dihydrothymine_411	(-33294.56815,-10174.17127)	0.0011	0.00635	0.50771
X123	Unknown_123	(-20944.32945,-6380.66061)	0.0012	0.00659	0.53558
X108	Unknown_108	(4607.6996,14109.03045)	0.0012	0.00659	0.54001
X100	Unknown_100	(1406.14284,4106.96296)	0.0012	0.00666	0.55241
X221	Threonine_221	(7314.41204,24660.45159)	0.0015	0.00779	0.65447
X406	Lactate_406	(-1353149.77001,-385817.85919)	0.0018	0.00921	0.78859
X83	Unknown_83	(-356.85926,-99.94255)	0.0018	0.00921	0.79225
X218	Myo-inositol_218	(-43345.87317,-13599.88524)	0.0019	0.0099	0.86113
X440	Unknown_440	(568.29363,2072.50377)	0.002	0.01006	0.88501
X189	Unknown_189	(8663.47387,31522.85593)	0.002	0.01007	0.89607
X167	Serine/Nicotinurate_167	(11409.99045,39164.91338)	0.0021	0.01033	0.92945
X128	Unknown_128	(-6927.98107,-1844.23573)	0.0022	0.01095	0.99606
X1_1	Unknown_1	(-1184.00019,637.10956)	0.513	0.61921	1
X1_2	Unknown_1	(-1184.00019,637.10956)	0.513	0.61921	1
X2	Unknown_2	(-795.78983,286.46871)	0.313	0.42148	1
X3	NAD+_3	(-327.07427,1005.00355)	0.2884	0.40175	1
X4	NAD+_4	(-372.82688,407.53436)	0.9252	0.95094	1
X6	Unknown_6	(-2254.66722,1149.65447)	0.4959	0.60797	1
X7	NAD+_7	(-665.86398,-152.27744)	0.005	0.02037	1
X8	Unknown_8	(-1652.91364,2583.35504)	0.6401	0.74236	1
X9	Unknown_9	(-636.06206,284.92866)	0.4096	0.52242	1
X10	AMP/Unknown_10	(-9252.88808,17132.893)	0.5157	0.62081	1
X11	Unknown_11	(-5752.28463,2331.78113)	0.3704	0.47977	1
X12	ADP/Unknown_12	(-4290.04434,5305.89223)	0.8216	0.87223	1
X13	Unknown_13	(-1830.01718,6182.8547)	0.2482	0.35361	1
X14	Formate_14	(-1659.03859,1434.47064)	0.8785	0.90957	1
X15	NAD+_15	(-782.92614,79.81977)	0.1028	0.18673	1
X16	Unknown_16	(-828.1563,795.90687)	0.9663	0.97734	1
X17	Unknown/NAD+_17	(-1012.38356,52.71728)	0.0731	0.13911	1
X18	Unknown_18	(3339.31361,34895.68647)	0.0219	0.05552	1
X19	Unknown_19	(-700.62361,2046.89284)	0.3039	0.41685	1
X20	Unknown_20	(-273.57119,980.20363)	0.2411	0.34681	1
X21	Anserine/AMP_21	(-761.5097,1134.98205)	0.6759	0.76973	1
X22	AMP_22	(-4410.79138,17240.90687)	0.2161	0.32459	1
X23	ATP/Unknown_23	(-3728.65327,33397.06272)	0.1069	0.19171	1
X24	Adenine/Unknown_24	(-4749.10673,5664.66387)	0.851	0.89128	1
X25	NAD+/Unknown_25	(-16749.38122,4190.10974)	0.2191	0.32612	1
X26	NAD+/Adenine_26	(-3748.36245,-230.25608)	0.0298	0.07066	1
X27	Unknown_27	(-959.55885,827.94659)	0.8746	0.90957	1
X28	Unknown_28	(-2860.33443,2208.22052)	0.7876	0.86509	1
X29	Unknown/NADP+_29	(-4245.4648,4920.03365)	0.8764	0.90957	1
X30	Unknown_30	(-5240.58861,1111.62768)	0.1847	0.29114	1
X31	Unknown_31	(-5125.70222,2562.88459)	0.4814	0.59566	1
X32	Unknown_32	(-2944.27332,-292.2351)	0.021	0.05527	1
X33	Unknown_33	(-2694.14748,-563.6496)	0.0059	0.02267	1
X34	Unknown_34	(-485.58365,381.63241)	0.801	0.86921	1
X35	Unknown_35	(-531.49224,559.23304)	0.9573	0.97264	1
X36	Unknown_36	(-831.32729,303.75695)	0.3304	0.4391	1
X37	Unknown_37	(-685.59377,1126.72088)	0.6112	0.71626	1
X38	Unknown_38	(-669.95698,2951.49456)	0.1872	0.29298	1
X39	Unknown_39	(-969.60608,3725.57155)	0.2151	0.32404	1
X40	Unknown_40	(2844.5029,10549.18578)	0.003	0.01407	1
X41	Unknown_41	(536.72566,4097.16346)	0.0152	0.04331	1
X42	Pi-Methylhistidine_42	(-2234.28534,3639.936)	0.6062	0.71237	1
X43	UDP-glucuronate/UDP-glucose/Unknown_43	(1187.99867,8351.69352)	0.0129	0.03778	1
X44	UDP-glucuronate/UDP-glucose/Unknown_44	(951.47585,7911.79053)	0.0169	0.0474	1
X45	Unknown_45	(651.88019,4242.87693)	0.0113	0.03478	1
X46	Unknown_46	(-1344.27806,443.96704)	0.3002	0.41424	1
X47	Unknown_47	(-2579.10529,-258.9145)	0.0198	0.05357	1
X48	Unknown/Uridine_48	(1431.46483,9312.31907)	0.0114	0.03478	1
X49	Unknown_49	(-5046.18701,2591.40086)	0.5017	0.61058	1
X50	Unknown_50	(3100.18237,16674.8208)	0.0085	0.02826	1
X51	Unknown_51	(1200.68576,10232.09965)	0.0173	0.048	1
X52	Unknown_52	(-7137.87451,5841.73457)	0.8308	0.87624	1
X53	Histamine_53	(-13719.54756,2903.02148)	0.172	0.27413	1
X54	Unknown_54	(600.852,7661.831)	0.026	0.06346	1
X55	Unknown_55	(-8798.95979,417.80954)	0.0696	0.13403	1
X58	Unknown_58	(-2502.8375,-566.78846)	0.0068	0.02415	1
X59	Unknown_59	(-1100.3615,2937.55473)	0.3404	0.44885	1
X60	Unknown/Tryptophan_60	(-36.32942,2243.25679)	0.0563	0.1134	1
X61	Unknown_61	(-592.58817,104.60106)	0.1565	0.2567	1
X62	Phenylalanine_62	(1481.33388,9277.71054)	0.012	0.03565	1
X65	Phenylacetate_65	(2473.99361,17040.03718)	0.0141	0.04063	1
X66	Unknown_66	(2764.16202,16476.29486)	0.0118	0.03528	1
X69	Unknown_69	(1931.24261,10081.10071)	0.0088	0.02873	1
X72	Tyrosine_72	(2478.47392,11537.57126)	0.0065	0.02381	1
X73	Unknown_73	(-606.91236,1547.2011)	0.3669	0.47663	1
X74	Carnosine/Anserine_74	(-1694.96866,2885.21652)	0.5803	0.68557	1
X75	Unknown_75	(-47.1334,3382.59006)	0.0555	0.11313	1
X76	Unknown_76	(-1686.34355,2244.0954)	0.7648	0.84485	1
X77	Tyrosine/Tyramine_77	(-2106.38912,5581.5647)	0.3311	0.4391	1
X79	Fumarate_79	(-1407.69252,2732.55341)	0.4976	0.60797	1
X81	Unknown_81	(-315.86674,-0.93902)	0.0488	0.10297	1
X82	Unknown_82	(-510.44338,-50.83721)	0.0211	0.05527	1
X84	Unknown_84	(-297.72231,241.92571)	0.8266	0.87391	1
X85	Unknown_85	(-484.63598,-100.9079)	0.0054	0.02132	1
X86	Unknown_86	(-441.6109,156.2563)	0.3216	0.43036	1
X87	Unknown_87	(-759.77849,717.24297)	0.9504	0.969	1
X88	NADPH/Unknown_88	(-1072.04031,168.86563)	0.1342	0.2261	1
X89	Unknown_89	(-2222.87798,2319.29462)	0.964	0.9772	1
X90	AMP_90	(-9313.89068,14317.63463)	0.6489	0.7506	1
X91	AMP/ATP_91	(-25073.55035,26519.51232)	0.9515	0.969	1
X92	AMP/ADP_92	(-14072.8532,14140.60007)	0.9958	0.99752	1
X93	ATP_93	(-1144.77564,2103.08833)	0.5274	0.63147	1
X94	Unknown_94	(719.26136,4427.20203)	0.0116	0.03499	1
X95	Unknown_95	(-219.64577,4234.77385)	0.072	0.13809	1
X96	Unknown/NAD+_96	(3194.59955,42155.48486)	0.0265	0.06387	1
X97	Unknown_97	(-1687.97334,1801.29365)	0.9447	0.96871	1
X98	Unknown_98	(-919.81647,3232.952)	0.2463	0.35198	1
X99	Unknown_99	(135.1528,4084.22949)	0.0386	0.08762	1
X101	Unknown_101	(727.91606,3636.94302)	0.007	0.02419	1
X102	NAD+_102	(91.50843,1688.59778)	0.0325	0.07573	1
X103	Unknown_103	(-5827.38608,1099.62417)	0.161	0.26326	1
X104	Unknown/UDP-glucose/NADH_104	(-3049.20248,13380.792)	0.1909	0.29567	1
X105	Unknown/Cytosine/UDP-glucose/NADH_105	(1589.23915,12539.3016)	0.0168	0.04739	1
X107	Unknown/GTP_107	(-2629.87503,3454.64943)	0.7698	0.84826	1
X109	unknown_109	(360.12862,1658.54121)	0.0061	0.02293	1
X112	Unknown_112	(-665.97124,827.17108)	0.8155	0.87122	1
X113	Unknown_113	(-6288.98345,10269.04135)	0.6159	0.71988	1
X114	Unknown_114	(-272.67456,59.62141)	0.1868	0.29298	1
X115	UDP-glucuronate/UDP-glucose_115	(-1009.7855,1267.82393)	0.8058	0.86921	1
X117	Unknown_117	(-25.435,1739.74128)	0.0557	0.11313	1
X118	Unknown_118	(-293.37026,2973.05967)	0.0954	0.17833	1
X119	unknown_119	(-915.46683,-85.49123)	0.0216	0.05552	1
X120	Unknown_120	(3030.75419,15242.36016)	0.0083	0.02811	1
X122	Unknown_122	(-8343.762,-93.70792)	0.0456	0.09862	1
X125	Unknown_125	(-5439.97469,290.77329)	0.0747	0.14146	1
X126	Unknown_126	(-841.3802,-215.14318)	0.0038	0.01657	1
X127	Unknown_127	(745.32958,2818.16438)	0.0025	0.01193	1
X129	Unknown_129	(-189.46595,1026.39107)	0.1624	0.2635	1
X130	Unknown_130	(148.84053,1502.95192)	0.0213	0.05543	1
X131	Unknown_131	(-12779.54255,6504.07061)	0.4982	0.60797	1
X134	NADP+/Unknown_134	(2210.12809,8543.93909)	0.0026	0.01218	1
X135	Unknown_135	(-2624.71571,3818.84373)	0.6912	0.78116	1
X136	Glutathione/GTP_136	(-1135.65456,2674.7233)	0.3914	0.5011	1
X137	Unknown_137	(20360.68753,106768.26392)	0.0093	0.02966	1
X138	NADH/NADP+_138	(-1706.38963,3417.28859)	0.4871	0.60113	1
X139	Unknown_139	(-812.38364,5860.19956)	0.1207	0.20883	1
X140	Unknown_140	(-2151.50682,7723.64773)	0.2326	0.33784	1
X141	Unknown/NADP+_141	(5388.16501,31704.28404)	0.0094	0.02976	1
X142	Unknown/NAD+_142	(80.49003,24269.0236)	0.0487	0.10297	1
X143	Unknown_143	(-6202.62482,4982.57093)	0.8162	0.87122	1
X144	Unknown_144	(-13588.01371,9189.86402)	0.6746	0.76973	1
X145	Unknown/NADP+/ATP_145	(4973.82907,26091.42985)	0.0069	0.02415	1
X147	Unknown_147	(3447.12326,24455.64786)	0.0137	0.0396	1
X148	Unknown_148	(-5781.84449,39693.18694)	0.1275	0.21808	1
X149	AMP/Uridine_149	(211.84063,31225.82318)	0.0475	0.10135	1
X150	AMP/Uridine_150	(-3376.46572,12669.95749)	0.2296	0.33491	1
X151	AMP/Uridine_151	(-4920.90124,15759.7565)	0.2649	0.3737	1
X152	NADP+/Unknown_152	(-22070.45324,618.58805)	0.0617	0.12172	1
X153	sn-Glycero-3-phosphocholine/Unknown_153	(-16154.8914,2750.02187)	0.1513	0.25009	1
X154	Unknown_154	(-19191.67844,2968.35114)	0.1341	0.2261	1
X155	N-Carbamoylaspartate_155	(-5464.45279,18279.41734)	0.268	0.3769	1
X156	Threonine_156	(1238.59344,13214.29565)	0.0219	0.05552	1
X157	Unknown_157	(3971.51875,15195.02791)	0.003	0.01407	1
X159	Unknown_159	(-4588.81729,19608.97547)	0.1969	0.30386	1
X160	Unknown/Uridine_160	(-10616.43526,23709.07827)	0.4188	0.53158	1
X163	Fructose/Unknown_163	(-19371.76482,9506.31647)	0.4754	0.58997	1
X165	Myo-Inositol/Creatinine_165	(-5805.72613,24436.26197)	0.2051	0.31225	1
X166	Unknown_166	(-5488.98399,50060.29698)	0.1028	0.18673	1
X170	Serine_170	(56.42171,27317.82459)	0.0492	0.10331	1
X171	Unknown_171	(-5394.6302,15678.80593)	0.3146	0.42229	1
X172	Creatine-phosphate/Serine/Glycylproline_172	(721.64089,25850.58371)	0.0397	0.08872	1
X173	Glycolate_173	(-4240.03104,22214.47449)	0.167	0.27004	1
X174	Tyrosine/Serine/Unknown_174	(-1998.67733,16899.69304)	0.112	0.19855	1
X175	Creatine_175	(849.80757,28109.12346)	0.0388	0.08771	1
X176	Unknown_176	(3433.24407,90036.13739)	0.0364	0.08392	1
X177	Unknown_177	(4584.58709,42941.60565)	0.0209	0.05527	1
X179	Unknown/Glucose_179	(-128145.77113,-2918.48048)	0.0417	0.0924	1
X180	Unknown_180	(573.70482,59363.57427)	0.0463	0.09959	1
X183	Maltose/Unknown_183	(-6423.00336,17068.4945)	0.3494	0.45794	1
X184	Unknown_184	(1896.87333,17357.20735)	0.018	0.04964	1
X185	Glucose/Maltose_185	(5179.77083,61633.01053)	0.0235	0.05805	1
X194	GlutathioneUnknown_194	(3249.20131,17042.61032)	0.0069	0.02415	1
X195	Glutamine/Alanine/Glutathione_195	(-20817.96737,54424.69584)	0.3427	0.45052	1
X196	Glutamine/Glutamate_196	(-68060.17608,59009.20556)	0.8788	0.90957	1
X197	Alanine/Glutamate_197	(-122413.50206,76247.77181)	0.6262	0.72998	1
X199	Unknown_199	(-39766.80144,122515.42326)	0.2872	0.40136	1
X200	Glutamate_200	(-144840.57082,-28669.62234)	0.0067	0.02402	1
X201	Unknown_201	(-16483.97431,92573.26991)	0.1486	0.24754	1
X202	Unknown/Anserine_202	(-20410.01673,77217.35539)	0.2278	0.3341	1
X203	Anserine/N-Acetylglycine_203	(16220.75938,109328.56612)	0.0131	0.03807	1
X205	Unknown_205	(-59795.32112,-5150.47101)	0.024	0.05913	1
X208	Unknown_208	(-44475.63912,-9331.69225)	0.0052	0.0209	1
X209	Unknown_209	(-60282.16954,289.1485)	0.0519	0.10695	1
X210	Unknown/Maltose/sn-Glycero-3-phosphocholine_210	(-32887.44289,23527.92191)	0.7222	0.80754	1
X211	Unknown_211	(-31890.85865,32856.13645)	0.9748	0.98142	1
X212	Isoleucine/unknown_212	(-24485.7624,4781.9117)	0.1684	0.2705	1
X213	Unknown/Ethanol/Maltose_213	(-44214.00089,-12755.02019)	0.0025	0.01205	1
X214	Unknown_214	(-18561.25841,2563.06787)	0.1252	0.21497	1
X215	Unknown_215	(-54429.71076,-15062.42884)	0.0031	0.01435	1
X216	Myo-inositol_216	(-37890.90896,-7271.38193)	0.0088	0.02873	1
X217	Myo-inositol/Valine_217	(-3699.12979,19117.39595)	0.1702	0.27224	1
X219	Myo-inositol/Valine_219	(-17936.4967,2083.63088)	0.111	0.19823	1
X220	O-Phosphocholine_220	(-6886.78141,26781.55214)	0.2171	0.32489	1
X223	Glycine/Unknown_223	(-145854.44231,51526.08983)	0.3051	0.41706	1
X228	Glucose/UDP-glucuronate_228	(-56602.92744,99186.07923)	0.5574	0.66199	1
X235	Maltose/Unknown_235	(-9102.98488,21566.272)	0.3841	0.49468	1
X236	Taurine_236	(70929.72294,323271.73874)	0.0051	0.02064	1
X237	Taurine_237	(-69128.99011,316731.35956)	0.1893	0.2943	1
X238	Unknown/Glucose_238	(-1168818.55544,-249182.62563)	0.0058	0.02248	1
X239	Glucose_239	(-724229.48996,-145198.1999)	0.0092	0.02966	1
X241	Glucose/Unknown_241	(-11790.76305,9337.04527)	0.8074	0.86921	1
X242	Unknown_242	(-5440.10078,3454.57259)	0.6381	0.74189	1
X243	Unknown_243	(-1175.41189,5841.09746)	0.1768	0.27976	1
X244	Unknown_244	(-1843.42999,9935.18544)	0.1621	0.2635	1
X246	Unknown_246	(-25242.51523,3191.38036)	0.1183	0.20631	1
X247	Unknown_247	(-5745.37921,7111.317)	0.823	0.87223	1
X248	Unknown/Tryptophan_248	(-5004.27465,1695.82031)	0.3069	0.41706	1
X249	Unknown_249	(-5460.98148,1372.76063)	0.2194	0.32612	1
X250	Pi-Methylhistidine/Tryptophan_250	(-4384.07008,2281.07734)	0.5055	0.61356	1
X251	Pi-Methylhistidine/Unknown_251	(123.46442,19271.21652)	0.0476	0.10135	1
X252	Unknown_252	(1572.99873,24222.7806)	0.0292	0.06999	1
X253	Histamine/Unknown_253	(-3196.37015,24082.22259)	0.1203	0.20883	1
X254	Unknown_254	(-52733.42565,-13006.70858)	0.0035	0.01549	1
X256	Myo-inositol/Maltose_256	(-27507.06951,34560.56804)	0.8028	0.86921	1
X257	Taurine_257	(45051.4677,252400.42915)	0.0095	0.02976	1
X258	Taurine/Myo-Inositol/Trimethylamine N-oxide/Betaine_258	(-27645.57187,265665.27533)	0.0985	0.18255	1
X259	Taurine_259	(-177993.72396,-27899.42636)	0.011	0.03445	1
X262	Carnitine/sn-Glycero-3-phosphocholine_262	(-362574.1079,97133.62849)	0.2298	0.33491	1
X263	O-phosphocholine_263	(19590.32568,219278.00198)	0.0227	0.05655	1
X264	Choline/O-Acetylcarnitine_264	(-89753.07258,29471.35532)	0.2971	0.41129	1
X265	Unknown_265	(-10552.51962,46386.97041)	0.1985	0.30429	1
X266	Unknown_266	(1611.70668,18174.96774)	0.0224	0.05628	1
X270	Unknown_270	(5203.58537,23961.60345)	0.0048	0.02015	1
X271	Unknown_271	(-5165.86045,16139.9499)	0.2894	0.40188	1
X272	Unknown_272	(-4782.95653,8981.25491)	0.519	0.62313	1
X273	Unknown_273	(2096.61004,9406.23092)	0.0058	0.02253	1
X275	Unknown/t-Methylhistidine_275	(2360.49267,10086.49827)	0.0039	0.01657	1
X276	Unknown/t-Methylhistidine_276	(-242.93533,8721.57516)	0.0621	0.12172	1
X277	Creatinine_277	(-13202.75628,19631.97958)	0.6801	0.77254	1
X278	Creatine-phosphate_278	(-3407.21082,105270.91327)	0.0642	0.12415	1
X279	Creatine/N-N-Dimethylformamide_279	(-27001.75112,24.18336)	0.0504	0.10521	1
X280	Unknown_280	(-19501.23154,12925.81348)	0.6613	0.76031	1
X281	Unknown_281	(-11492.69782,36845.11442)	0.2627	0.37299	1
X282	Unknown_282	(-12099.3263,29478.35751)	0.3665	0.47663	1
X283	Histamine/Unknown_283	(-120.95164,31895.61951)	0.0514	0.10676	1
X284	Histamine/Glutathione_284	(-8325.83501,19931.19647)	0.3754	0.4848	1
X285	Glutathione_285	(463.70207,14942.28622)	0.039	0.08776	1
X286	UnknownHistamine_286	(899.62458,11951.94491)	0.0261	0.06346	1
X287	Glutathione_287	(-1651.39049,4486.11916)	0.3403	0.44885	1
X288	Glutathione_288	(-6959.41251,4766.01062)	0.6942	0.7825	1
X289	Glutathione/Tyramine_289	(-6252.84785,4935.44261)	0.8031	0.86921	1
X290	N-Acetylcysteine_290	(-339.73251,10506.25696)	0.064	0.12415	1
X291	Glutathione/N-Acetylcysteine/Tyramine_291	(-6799.30691,3780.64536)	0.5467	0.65276	1
X297	Unknown_297	(-2976.69939,1348.17822)	0.4339	0.54612	1
X298	Unknown_298	(110.04229,3030.35611)	0.0374	0.08538	1
X299	Unknown_299	(913.05782,4099.02908)	0.0044	0.0185	1
X301	Aspartate_301	(-7010.7129,33480.22014)	0.1739	0.27609	1
X302	Aspartate_302	(-7535.67718,59925.16189)	0.1136	0.19967	1
X303	Unknown_303	(-38362.26918,11112.15069)	0.2439	0.34967	1
X304	Aspartate_304	(-11268.65724,42523.07517)	0.2225	0.32962	1
X305	Aspartate_305	(-15737.2682,98626.09764)	0.1364	0.2288	1
X306	Unknown_306	(-55633.68084,15001.315)	0.2251	0.33184	1
X307	Unknown_307	(-3334.25989,4192.41843)	0.8084	0.86921	1
X308	Unknown_308	(-7618.62232,-1675.25451)	0.005	0.02037	1
X309	Unknown_309	(-1998.80401,4192.45997)	0.4467	0.56055	1
X310	Unknown_310	(-1508.83615,2666.39846)	0.5524	0.65779	1
X311	Unknown_311	(-1221.92397,3468.47602)	0.3095	0.41802	1
X312	Unknown_312	(88.36675,4888.04444)	0.0436	0.09518	1
X313	Unknown_313	(-752.96109,4785.56747)	0.1403	0.23451	1
X314	Aspartate/Citrate_314	(-7455.88217,41824.66236)	0.15	0.24894	1
X315	Aspartate/Citrate_315	(-21419.96379,17647.36149)	0.8338	0.87735	1
X316	Unknown_316	(-26230.87374,-1911.53429)	0.0265	0.06387	1
X317	Unknown_317	(-17947.57403,63900.16364)	0.2347	0.33973	1
X318	Unknown_318	(-11563.08031,3496.7088)	0.2639	0.37357	1
X319	Unknown/Aspartate_319	(-12843.02721,1530.51973)	0.1136	0.19967	1
X320	N-Carbamoylaspartate/Citrate_320	(-20566.90027,6990.84957)	0.3064	0.41706	1
X321	N-Carbamoylaspartate/Citrate_321	(-34379.15067,23426.17527)	0.6865	0.77781	1
X322	N-Carbamoylaspartate/Malate_322	(-637.21369,28236.66603)	0.0594	0.11845	1
X323	N-Carbamoylaspartate/Unknown_323	(277.73562,14185.47518)	0.0427	0.09403	1
X324	N-Carbamoylaspartate/Citrate_324	(-684.6858,6568.66292)	0.1038	0.18776	1
X326	N-Carbamoylaspartate/Unknown_326	(261.54326,5661.74458)	0.0338	0.07846	1
X327	Unknown_327	(1071.04487,5195.29426)	0.0069	0.02415	1
X328	Glutathione_328	(476.99599,3852.72979)	0.0173	0.048	1
X329	Glutathione_329	(1241.9848,5920.21631)	0.007	0.02419	1
X331	Glutathione_331	(3609.23251,15079.38008)	0.0038	0.01657	1
X332	Glutathione/B-Alanine_332	(5049.83219,25041.7474)	0.0067	0.02402	1
X334	Glutathione_334	(3701.9379,38760.80168)	0.0218	0.05552	1
X335	Glutathione/Citrate_335	(-32507.98935,4265.69436)	0.1224	0.21104	1
X336	B-Alanine/Citrate_336	(-2771.25347,22449.20748)	0.1145	0.20045	1
X337	Glutathione/Citrate_337	(8325.48508,39274.13636)	0.0061	0.02293	1
X338	Citrate_338	(-40756.08746,-9596.42967)	0.0037	0.01634	1
X339	Glutathione_339	(-114.55015,17471.04199)	0.0526	0.10783	1
X340	Unknown_340	(1953.20353,13379.61436)	0.0127	0.03737	1
X341	Glutamine_341	(1771.60265,7618.29138)	0.0044	0.0185	1
X342	Glutamine_342	(-2331.31732,2047.29439)	0.8919	0.92097	1
X343	Glutamine/N-Carbamoylaspartate_343	(-19444.40921,-341.53661)	0.0435	0.09518	1
X344	Glutamine/Carnitine_344	(-12679.4606,-196.33778)	0.044	0.0956	1
X345	Glutamine/N-Carbamoylaspartate_345	(-12090.33835,2654.41671)	0.1886	0.29424	1
X346	Unknown/Carnitine_346	(-11322.81143,2020.37452)	0.1553	0.25571	1
X347	Glutamine_347	(-5482.28849,7498.48322)	0.7414	0.82521	1
X348	Unknown/Carnitine_348	(-8320.26939,-454.45924)	0.0316	0.07404	1
X349	Glutamine/Malate_349	(-3753.49874,7771.92576)	0.4625	0.5772	1
X350	Unknown_350	(-40520.60128,62284.37546)	0.6541	0.75459	1
X351	Glutamate/Malate_351	(-10740.75261,15348.95203)	0.7093	0.79746	1
X352	Unknown/Glutamate_352	(-5770.70695,6733.24225)	0.8706	0.90957	1
X353	Glutamate/Malate_353	(1050.67929,10830.08475)	0.0206	0.05487	1
X354	Unknown_354	(-6286.52437,5069.99679)	0.8161	0.87122	1
X355	Glutamate/Pyruvate_355	(-6621.32591,9283.88918)	0.7237	0.80754	1
X356	Pyruvate_356	(-5471.47047,13930.20408)	0.3653	0.47663	1
X357	Malate/Glutamate/Unknown_357	(-11370.57426,10693.57958)	0.9476	0.969	1
X358	Malate/Glutamate/Unknown_358	(-13717.86693,5944.45127)	0.4104	0.52242	1
X359	Glutamate_359	(-2585.00915,25478.66839)	0.1016	0.18668	1
X360	Glutamate_360	(949.71546,9178.12576)	0.0204	0.05467	1
X361	Glutamate/Unknown_361	(-234.01262,6986.03627)	0.064	0.12415	1
X362	Glutamate_362	(-2982.59653,11893.82972)	0.2143	0.32402	1
X363	Unknown/Glycylproline/Valine_363	(-19827.46607,2137.52083)	0.1024	0.18673	1
X365	Unknown_365	(-1705.91917,2557.88208)	0.6735	0.76973	1
X368	Glutamine/Glutathione_368	(-11177.36817,6402.77255)	0.5691	0.67409	1
X369	O-Acetylcholine/Glutamine/Glutathione_369	(6765.11982,52250.51392)	0.0156	0.04424	1
X370	Glutamine/Glutathione/Glutamate_370	(-3177.47237,51987.77917)	0.0775	0.14601	1
X371	Glutamine/Glutamate_371	(-18939.07082,8801.16839)	0.426	0.53924	1
X372	Glutamine/Unknown_372	(-12912.76719,1509.37978)	0.1119	0.19855	1
X373	Glutamine_373	(-30304.19079,25123.03244)	0.84	0.88184	1
X374	Glutamate_374	(-5350.13944,36035.27129)	0.1335	0.2261	1
X375	Unknown_375	(7244.10411,38692.81126)	0.0077	0.02626	1
X376	Glutamate/N-Acetylcysteine_376	(-27718.69633,107047.68657)	0.2139	0.32402	1
X377	Unknown_377	(-17223.89232,17481.34361)	0.9873	0.99177	1
X378	Glutamate_378	(-17783.38669,14015.06962)	0.8023	0.86921	1
X379	Glutamate/N-Acetylglutamine/N-Acetylornithine_379	(-55818.41135,-9769.57149)	0.0085	0.02826	1
X380	Unknown_380	(-53988.84803,-10494.61138)	0.0065	0.02382	1
X381	Unknown_381	(-32508.81481,-3024.77811)	0.0216	0.05552	1
X382	Unknown/Glycoproline_382	(-26059.47749,-2395.1599)	0.0225	0.05628	1
X383	Glycoproline/Unknown/N-Acetylaspartate_383	(-17974.37443,510.79129)	0.0618	0.12172	1
X384	Glycoproline/Unknown_384	(-11862.11957,4326.70154)	0.3246	0.43306	1
X385	Glycoproline/Isoleucine_385	(-6270.93957,8326.5207)	0.7578	0.83925	1
X386	Glycoproline/Isoleucine_386	(-6446.35846,8058.76453)	0.8068	0.86921	1
X387	Unknown_387	(-12954.4846,5526.63968)	0.39	0.50074	1
X388	Unknown_388	(-20345.42941,-1270.67583)	0.03	0.07066	1
X389	Acetate_389	(-47929.32646,-7989.38638)	0.0114	0.03478	1
X390	Unknown_390	(-26255.59289,-6494.5703)	0.0034	0.0153	1
X391	Unknown_391	(-13589.60506,54.43275)	0.0516	0.10676	1
X392	Unknown_392	(252.47502,9535.36717)	0.0408	0.09088	1
X394	Unknown_394	(-379.73369,12381.25581)	0.0621	0.12172	1
X395	Leucine_395	(-8145.88179,11038.92581)	0.7435	0.82544	1
X396	N-Acetylornithine/Leucine/Unknown_396	(-13748.70278,19379.93027)	0.7116	0.79813	1
X397	Na-Acetyllysine/Leucine/Unknown_397	(-794.1412,43162.1781)	0.057	0.1143	1
X399	Unknown_399	(-24181.94509,-843.90816)	0.0372	0.08538	1
X400	Unknown_400	(-5433.17644,5448.96916)	0.9975	0.99752	1
X401	Alanine_401	(-36658.39699,7174.55982)	0.1685	0.2705	1
X402	Unknown_402	(-11406.68525,32666.3409)	0.3036	0.41685	1
X403	Threonine_403	(-291036.9274,27090.82506)	0.097	0.18058	1
X404	Lactate_404	(-1622339.13646,-324233.94231)	0.0062	0.02306	1
X405	Threonine_405	(-701019.18598,-71340.64396)	0.0195	0.05308	1
X412	5-6-Dihydrothymine_412	(-25353.6504,-4334.39779)	0.0091	0.02957	1
X413	Unknown_413	(-21971.51388,33301.77649)	0.6625	0.76031	1
X414	Ethanol_414	(-26832.01099,34477.25228)	0.7889	0.86509	1
X415	Ethanol_415	(-17549.91026,4586.6918)	0.2255	0.33184	1
X416	Isopropanol_416	(-7177.86655,15491.35732)	0.4324	0.54568	1
X417	Ethanol_417	(-5948.41219,12405.34211)	0.4639	0.57731	1
X418	Isopropanol_418	(-7599.62871,12782.03481)	0.5889	0.69387	1
X419	Unknown_419	(-5559.04855,2882.67519)	0.4932	0.60694	1
X420	Unknown_420	(-5482.43473,-872.33061)	0.0115	0.03478	1
X421	Unknown_421	(-4963.81226,-869.44434)	0.0086	0.0283	1
X422	Unknown_422	(-4954.23019,-296.81227)	0.03	0.07066	1
X424	Unknown_424	(-3418.25025,-736.61507)	0.0053	0.02107	1
X425	Unknown_425	(-5912.96356,-1319.07472)	0.0051	0.02064	1
X426	Unknown_426	(-6599.52964,-772.10885)	0.0184	0.05032	1
X427	Valine_427	(-21146.06195,5913.93595)	0.2354	0.33974	1
X428	Valine_428	(-23990.14359,7982.72459)	0.2858	0.40072	1
X429	Isoelucine_429	(-6718.20609,8260.95052)	0.8214	0.87223	1
X430	Valine_430	(-23493.82624,25987.85936)	0.9111	0.9386	1
X431	Leucine/2-Hydroxyisovalerate_431	(-14986.73184,60155.59228)	0.2042	0.31194	1
X432	Leucine/2-Hydroxyisovalerate_432	(-25170.71443,104186.71837)	0.1977	0.30415	1
X433	Isoleucine_433	(-9922.1504,132189.91009)	0.0827	0.15533	1
X434	Unknown_434	(-1968.52571,117438.41422)	0.0563	0.1134	1
X435	Isoleucine_435	(-13936.7973,88136.25053)	0.1327	0.22604	1
X436	Pantothenate/Isoleucine/Unknown_436	(-8647.24328,81140.086)	0.0999	0.18446	1
X437	Pantothenate/Isoleucine_437	(-20285.40099,56722.35443)	0.3084	0.41777	1
X438	Unknown_438	(-63478.09764,30225.03449)	0.4568	0.57161	1
X439	Pantothenate/Unknown_439	(-6057.02888,5857.78202)	0.9712	0.98008	1
X441	Unknown_441	(-38.41323,761.36187)	0.0732	0.13911	1
X442	Unknown_442	(-83.68356,761.99334)	0.1047	0.18859	1

## Sheet: Lung_Sig increased abundance
Metabolite	Group	Number of significant spectral bins	Total number of spectral bins in pattern file	Metabolite Peak	Log2FC	Bonferroni pvals	PLSDA VIP Score
B-Alanine/N-Nitrosodimethylamine	Beta-amino acid/N-nitrosamines	1-B-Alanine, 2-N-Nitrosodimethylamine	4-B-Alanine, 2-N-Nitrosodimethylamine_268	B-Alanine/N-Nitrosodimethylamine_268	0.741999	0.00491	1.23337
Glutathione	tripeptide comprised of three amino acids (cysteine, glutamic acid, and glycine)	4 glutathione	28	Glutathione/Unknown_191	0.363796	0.00055	1.2873
				Glutathione/Uridine_192	0.291344	0.02276	1.26787
				Glutathione_366	0.51865	0.02667	1.26954
				Guanidoacetate/Glutathione/Alanine/N-Nitrosodimethylamine_193	0.239202	0.00343	1.51882
Maltose	Disaccharide	1	9	Maltose/Unknown_168	0.256011	0.01585	1.38717
Unknown			NA	Unknown_111	2.31412	0.00354	1.34325
				Unknown_267	0.550996	0.01686	1.19789
				Unknown_269	0.856457	4e-05	1.3443
				Unknown_78	0.396805	0.01954	1.29232

## Sheet: Lung_Sig decreased abundance
Metabolite	Group	Number of significant spectral bins	Total number of spectral bins in pattern file	Metabolite Peak	Log2FC	Bonferroni pvals	PLSDA VIP Score
Glucose	Monosaccharide	13 glucose	28	Glucose/Unknown_204	-0.472162	0.00293	1.32324
				Glucose_132	-0.870082	2e-05	1.36688
				Glucose_133	-0.878219	1e-05	1.36544
				Glucose_181	-0.609305	0.00196	1.30658
				Glucose_182	-0.478784	0.00158	1.37782
				Glucose_230	-0.911984	1e-05	1.37407
				Glucose_232	-0.925981	0	1.38458
				Glucose_233	-0.880102	0	1.40729
				Glucose_234	-0.770777	1e-05	1.39824
				Glucose_240	-0.891947	3e-05	1.43792
				Tyramine/Glucose_261	-0.894364	0.00792	1.3007
				Unknown/Glucose/Betaine_178	-0.49126	0.02943	1.26479
N-N-Dimethylglycine/N-Acetylcysteine	Amino acid	1	28	N-N-Dimethylglycine/N-Acetylcysteine_292	-0.658727	0.00078	#N/A
Lactate	Organic Acid	1	4	Lactate_162	-0.528044	0.01113	1.10777
Maltose/Gycylproline/Unknown/Ethanol	Disaccharide	2 Maltose	9-Maltose	Maltose/Glucose_124	-0.922672	0	1.38773
				Maltose/Glycylproline_222	-0.511341	0.02039	1.20475
Myo-inositol/Phenylacetate	Carbocyclic sugar	4 Myo-inositol	12	Myo-inositol/Phenylacetate_225	-0.439979	0.00651	1.34004
				Myo-Inositol_164	-0.306893	0.00272	1.29509
				Myo-inositol_224	-0.837473	0	1.45105
				Myo-inositol_229	-0.483732	0.00047	1.25834
Pi-Methylhistidine/Unknown_207	Pi-Methylhistidine	1	4	Pi-Methylhistidine/Unknown_207	-0.694736	0	1.3894
Serine	α-amino acid	1	6	Serine_186	-0.410554	0.00057	1.27173
Unknown/Pantothenate_227	B vitamin	1	4 Pantothenate	Unknown/Pantothenate_227	-1.60118	0.00555	1.30978
Unknown/Tryptophan	α-amino acid	1	5 tryptophan	Unknown/Tryptophan_56	-0.874209	0.0127	1.30437
Unknown			NA	Unknown_116	-0.612369	0.03691	1.12179
				Unknown_206	-0.758137	0.0001	1.35935
				Unknown_226	-0.444182	0.02634	1.12149
				Unknown_245	-0.39395	0.02726	1.24771
				Unknown_294	-0.82148	0.0433	1.1899
				Unknown_295	-0.835985	0.00452	1.22374
				Unknown_296	-0.924771	0.00193	1.24326
				Unknown_5	-0.915421	0.00467	1.19413
				Unknown_57	-1.06387	0.00119	1.34616
				Unknown_80	-0.6453	0.04532	1.19764

## Sheet: Lung_PLSDA VIP Scores_2Comp
		Comp. 1	Comp. 2
X51	Unknown_51	1.03599	1.68847
X299	Unknown_299	0.922537	1.61669
X121	Unknown_121	1.50947	1.58614
X300	Unknown_300	1.15693	1.58044
X39	Unknown_39	0.621812	1.57054
X41	Unknown_41	1.13191	1.57005
X38	Unknown_38	0.684218	1.56946
X50	Unknown_50	1.05296	1.54507
X290	N-Acetylcysteine_290	0.818943	1.53719
X42	Pi-Methylhistidine_42	0.302229	1.5367
X193	Guanidoacetate/Glutathione/Alanine/N-Nitrosodimethylamine_193	1.57665	1.51882
X372	Glutamine/Unknown_372	1.06115	1.494
X219	Myo-inositol/Valine_219	1.43996	1.48323
X254	Unknown_254	1.20949	1.47605
X224	Myo-inositol_224	1.79088	1.45105
X240	Glucose_240	1.76815	1.43792
X126	Unknown_126	1.16441	1.43087
X130	Unknown_130	0.903174	1.42264
X233	Glucose_233	1.77081	1.40729
X234	Glucose_234	1.7481	1.39824
X207	Pi-Methylhistidine/Unknown_207	1.75038	1.3894
X124	Maltose/Glucose_124	1.77535	1.38773
X168	Maltose/Unknown_168	1.74545	1.38717
X232	Glucose_232	1.76732	1.38458
X182	Glucose_182	1.61736	1.37782
X230	Glucose_230	1.75966	1.37407
X132	Glucose_132	1.74366	1.36688
X133	Glucose_133	1.75006	1.36544
X288	Glutathione_288	0.209833	1.36368
X206	Unknown_206	1.72163	1.35935
X355	Glutamate/Pyruvate_355	0.299497	1.34908
X57	Unknown_57	1.58695	1.34616
X269	Unknown_269	1.76596	1.3443
X83	Unknown_83	1.25837	1.34408
X111	Unknown_111	1.76911	1.34325
X225	Myo-inositol/Phenylacetate_225	1.50216	1.34004
X298	Unknown_298	1.01847	1.32567
X204	Glucose/Unknown_204	1.55443	1.32324
X231	Glucose/Unknown_231	1.60697	1.31508
X227	Unknown/Pantothenate_227	1.70803	1.30978
X348	Unknown/Carnitine_348	0.939166	1.30852
X181	Glucose_181	1.60396	1.30658
X56	Unknown/Tryptophan_56	1.63495	1.30437
X169	Serine_169	1.71326	1.30292
X260	cis-Aconitate/Glucose/Tyramine_260	1.45258	1.30128
X429	Isoelucine_429	0.0930833	1.30081
X261	Tyramine/Glucose_261	1.65727	1.3007
X164	Myo-Inositol_164	1.67216	1.29509
X78	Unknown_78	1.51683	1.29232
X74	Carnosine/Anserine_74	0.239489	1.29028
X191	Glutathione/Unknown_191	1.6943	1.2873
X186	Serine_186	1.64578	1.27173
X366	Glutathione_366	1.67519	1.26954
X192	Glutathione/Uridine_192	1.64476	1.26787
X178	Unknown/Glucose/Betaine_178	1.43759	1.26479
X229	Myo-inositol_229	1.66009	1.25834
X238	Unknown/Glucose_238	1.15167	1.25301
X292	Glutathione/N-N-Dimethylglycine/N-Acetylcysteine_292	1.63743	1.25164
X218	Myo-inositol_218	1.16609	1.25026
X128	Unknown_128	1.21089	1.2493
X146	Unknown/NADP+/ATP_146	1.54776	1.24852
X245	Unknown_245	1.52752	1.24771
X296	Unknown_296	1.63087	1.24326
X367	Glutamine/Glutathione_367	1.56801	1.24293
X336	B-Alanine/Citrate_336	0.831218	1.23884
X216	Myo-inositol_216	0.897642	1.23453
X268	B-Alanine/N-Nitrosodimethylamine_268	1.62575	1.23337
X48	Unknown/Uridine_48	0.909738	1.22551
X212	Isoleucine/unknown_212	0.372067	1.22492
X295	Unknown_295	1.59698	1.22374
X340	Unknown_340	1.15309	1.22102
X9	Unknown_9	0.419039	1.21892
X272	Unknown_272	0.317018	1.21867
X398	Unknown_398	1.54969	1.21555
X190	Unknown_190	1.48492	1.21538
X339	Glutathione_339	1.00181	1.21532
X293	Glutathione/Trimethylamine_293	1.48384	1.21127
X68	Phenylacetate/Phenylalanine/Tryptophan_68	1.5495	1.20708
X75	Unknown_75	0.512579	1.20488
X222	Maltose/Glycylproline_222	1.51557	1.20475
X289	Glutathione/Tyramine_289	0.0504592	1.20114
X341	Glutamine_341	1.2386	1.1989
X267	Unknown_267	1.55894	1.19789
X80	Unknown_80	1.53651	1.19764
X37	Unknown_37	0.476696	1.19514
X426	Unknown_426	1.00934	1.19424
X5	Unknown_5	1.57483	1.19413
X337	Glutathione/Citrate_337	1.34565	1.1932
X331	Glutathione_331	1.19024	1.1916
X67	Phenylacetate/Phenylalanine_67	1.48983	1.18995
X294	Unknown_294	1.49388	1.1899
X60	Unknown/Tryptophan_60	1.49684	1.18784
X213	Unknown/Ethanol/Maltose_213	1.13469	1.18679
X369	O-Acetylcholine/Glutamine/Glutathione_369	1.20193	1.18584
X107	Unknown/GTP_107	0.430548	1.18518
X252	Unknown_252	1.11806	1.18395
X72	Tyrosine_72	1.34902	1.18252
X344	Glutamine/Carnitine_344	0.907602	1.18155
X425	Unknown_425	1.16317	1.18004
X411	5-6-Dihydrothymine_411	1.38877	1.17633
X71	Unknown_71	1.53523	1.17402
X332	Glutathione/B-Alanine_332	1.20865	1.17278
X63	Phenylacetate/Phenylalanine_63	1.51357	1.17278
X410	Unknown_410	1.39618	1.16954
X263	O-phosphocholine_263	1.25735	1.16853
X255	Myo-Inositol/Histamine_255	1.49556	1.16679
X334	Glutathione_334	1.15771	1.16671
X251	Pi-Methylhistidine/Unknown_251	1.10747	1.16456
X408	Unknown_408	1.48447	1.16357
X412	5-6-Dihydrothymine_412	1.29826	1.16323
X409	Unknown/Isoleucine_409	1.4361	1.16245
X330	Glutathione_330	1.33731	1.15565
X257	Taurine_257	1.51709	1.15321
X310	Unknown_310	0.219407	1.14783
X110	unknown_110	1.49505	1.14682
X64	Phenylacetate/Phenylalanine/5-Hydroxyindole-3-acetate_64	1.4493	1.14592
X198	Gutamine/Glutamate_198	1.4894	1.14561
X179	Unknown/Glucose_179	0.501755	1.14462
X364	Acetone_364	1.44524	1.14303
X17	Unknown/NAD+_17	0.747364	1.13766
X423	Unknown_423	1.45348	1.1344
X370	Glutamine/Glutathione/Glutamate_370	0.977068	1.13267
X236	Taurine_236	1.48354	1.13185
X185	Glucose/Maltose_185	0.872394	1.13068
X40	Unknown_40	1.36378	1.12875
X350	Unknown_350	0.254864	1.12576
X161	Lactate_161	1.39844	1.12505
X116	unknown_116	1.48045	1.12179
X226	Unknown_226	1.4241	1.12149
X94	Unknown_94	1.2784	1.12113
X108	Unknown_108	1.20332	1.11963
X46	Unknown_46	0.0556043	1.11825
X112	Unknown_112	0.977932	1.11802
X333	B-Alanine_333	1.27016	1.11782
X338	Citrate_338	1.05218	1.11478
X393	Unknown_393	1.46415	1.11232
X242	Unknown_242	0.237912	1.11155
X345	Glutamine/N-Carbamoylaspartate_345	0.0582323	1.111
X58	Unknown_58	1.46294	1.10947
X33	Unknown_33	1.20284	1.10787
X162	Lactate_162	1.45328	1.10777
X187	Glucose/Unknown_187	1.41121	1.10621
X382	Unknown/Glycoproline_382	1.15745	1.10457
X70	Unknown_70	1.43558	1.10322
X221	Threonine_221	1.43083	1.10304
X189	Unknown_189	1.25144	1.10296
X54	Unknown_54	0.841725	1.10087
X390	Unknown_390	1.36379	1.09955
X407	Unknown_407	1.42221	1.09871
X389	Acetate_389	1.29743	1.09651
X419	Unknown_419	0.746634	1.09594
X167	Serine/Nicotinurate_167	1.42819	1.0948
X359	Glutamate_359	1.0063	1.09136
X103	Unknown_103	0.554851	1.09039
X196	Glutamine/Glutamate_196	0.350449	1.0884
X424	Unknown_424	1.26099	1.08516
X440	Unknown_440	1.34989	1.08302
X200	Glutamate_200	1.03201	1.08275
X384	Glycoproline/Unknown_384	0.844412	1.08257
X371	Glutamine/Glutamate_371	0.0209313	1.08248
X215	Unknown_215	1.11954	1.08246
X127	Unknown_127	1.19933	1.08144
X188	Unknown_188	1.41571	1.0802
X343	Glutamine/N-Carbamoylaspartate_343	0.47315	1.0801
X420	Unknown_420	1.13704	1.07877
X253	Histamine/Unknown_253	0.886121	1.07831
X308	Unknown_308	1.29988	1.07692
X258	Taurine/Myo-Inositol/Trimethylamine N-oxide/Betaine_258	1.37785	1.07678
X100	Unknown_100	1.33944	1.07271
X157	Unknown_157	1.25796	1.07264
X102	NAD+_102	1.04963	1.0725
X21	Anserine/AMP_21	0.238601	1.07183
X197	Alanine/Glutamate_197	0.28446	1.07165
X291	Glutathione/N-Acetylcysteine/Tyramine_291	0.0922529	1.06852
X109	unknown_109	1.17806	1.0662
X363	Unknown/Glycylproline/Valine_363	1.06511	1.06536
X274	Unknown_274	1.31953	1.06431
X319	Unknown/Aspartate_319	1.38997	1.06316
X160	Unknown/Uridine_160	0.0751622	1.06086
X137	Unknown_137	1.30445	1.06004
X325	N-Carbamoylaspartate/Unknown_325	1.37426	1.05984
X239	Glucose_239	1.39685	1.05953
X123	Unknown_123	1.3516	1.05936
X149	AMP/Uridine_149	0.939428	1.05776
X322	N-Carbamoylaspartate/Malate_322	0.975093	1.05345
X286	UnknownHistamine_286	0.9304	1.04938
X383	Glycoproline/Unknown/N-Acetylaspartate_383	1.15137	1.04906
X95	Unknown_95	0.985446	1.0473
X99	Unknown_99	0.828797	1.04719
X388	Unknown_388	1.1495	1.04647
X347	Glutamine_347	0.646107	1.04355
X365	Unknown_365	0.44162	1.04318
X203	Anserine/N-Acetylglycine_203	1.193	1.0418
X241	Glucose/Unknown_241	0.119631	1.03998
X183	Maltose/Unknown_183	0.355779	1.03958
X158	O-Phosphocholine_158	1.33357	1.03905
X106	Unknown/Cytosine/UDP-glucose_106	1.33822	1.03571
X262	Carnitine/sn-Glycero-3-phosphocholine_262	0.000218134	1.03518
X379	Glutamate/N-Acetylglutamine/N-Acetylornithine_379	1.19324	1.03508
X172	Creatine-phosphate/Serine/Glycylproline_172	1.3625	1.03238
X380	Unknown_380	1.19203	1.03085
X43	UDP-glucuronate/UDP-glucose/Unknown_43	1.24083	1.02912
X93	ATP_93	0.262929	1.0286
X44	UDP-glucuronate/UDP-glucose/Unknown_44	1.2136	1.0278
X117	Unknown_117	1.05499	1.02593
X101	Unknown_101	1.14247	1.02491
X381	Unknown_381	1.09869	1.02342
X62	Phenylalanine_62	1.24793	1.02313
X273	Unknown_273	1.07056	1.01344
X147	Unknown_147	0.968807	1.01265
X439	Pantothenate/Unknown_439	0.632248	1.00999
X159	Unknown_159	0.144903	1.00987
X4	NAD+_4	0.114088	1.00785
X170	Serine_170	1.03538	1.00599
X120	Unknown_120	1.30522	1.00564
X220	O-Phosphocholine_220	0.945985	1.00471
X297	Unknown_297	0.886148	1.00267
X391	Unknown_391	1.1147	1.00137
X195	Glutamine/Alanine/Glutathione_195	0.832709	1.00081
X361	Glutamate/Unknown_361	0.431823	0.998643
X265	Unknown_265	0.746113	0.995103
X76	Unknown_76	0.182072	0.994144
X129	Unknown_129	0.572429	0.993951
X205	Unknown_205	1.1546	0.992488
X279	Creatine/N-N-Dimethylformamide_279	1.11141	0.992364
X105	Unknown/Cytosine/UDP-glucose/NADH_105	1.16376	0.990198
X270	Unknown_270	1.2076	0.988926
X208	Unknown_208	1.10586	0.988835
X346	Unknown/Carnitine_346	1.24935	0.987604
X122	Unknown_122	1.09367	0.983992
X45	Unknown_45	1.20338	0.982632
X311	Unknown_311	0.0185158	0.976995
X259	Taurine_259	0.998298	0.975774
X354	Unknown_354	0.93022	0.971053
X148	Unknown_148	0.783676	0.965518
X209	Unknown_209	0.533206	0.961213
X400	Unknown_400	0.513408	0.958098
X387	Unknown_387	0.729127	0.957195
X375	Unknown_375	1.13918	0.953909
X312	Unknown_312	0.605051	0.953163
X180	Unknown_180	0.87254	0.952743
X22	AMP_22	0.787861	0.950763
X368	Glutamine/Glutathione_368	0.437105	0.950295
X134	NADP+/Unknown_134	1.25081	0.949221
X82	Unknown_82	1.0445	0.943569
X7	NAD+_7	1.07046	0.942617
X415	Ethanol_415	1.07992	0.940504
X335	Glutathione/Citrate_335	0.482949	0.939747
X55	Unknown_55	1.09174	0.937784
X118	Unknown_118	1.0526	0.936715
X104	Unknown/UDP-glucose/NADH_104	0.773161	0.932162
X378	Glutamate_378	0.514095	0.929657
X402	Unknown_402	0.00740335	0.924544
X385	Glycoproline/Isoleucine_385	0.323341	0.923558
X399	Unknown_399	1.096	0.921396
X152	NADP+/Unknown_152	1.09447	0.920589
X87	Unknown_87	0.20959	0.913123
X303	Unknown_303	0.960644	0.911628
X360	Glutamate_360	1.20224	0.911
X145	Unknown/NADP+/ATP_145	0.881372	0.909783
X353	Glutamate/Malate_353	1.13579	0.909155
X306	Unknown_306	0.963441	0.906592
X153	sn-Glycero-3-phosphocholine/Unknown_153	0.601213	0.906504
X69	Unknown_69	1.10422	0.904751
X27	Unknown_27	0.493227	0.903694
X427	Valine_427	0.773197	0.903497
X91	AMP/ATP_91	0.33813	0.896367
X405	Threonine_405	1.09319	0.893754
X92	AMP/ADP_92	0.344989	0.888021
X176	Unknown_176	1.13043	0.886594
X154	Unknown_154	1.02959	0.886132
X211	Unknown_211	0.479843	0.880723
X90	AMP_90	0.438216	0.87784
X138	NADH/NADP+_138	0.184779	0.876107
X59	Unknown_59	0.965791	0.872603
X85	Unknown_85	1.08495	0.872269
X318	Unknown_318	1.14603	0.869167
X201	Unknown_201	0.859475	0.86488
X403	Threonine_403	0.977478	0.864878
X13	Unknown_13	0.788945	0.858447
X237	Taurine_237	1.09146	0.857143
X12	ADP/Unknown_12	0.34375	0.854316
X317	Unknown_317	0.747145	0.854034
X3	NAD+_3	0.489181	0.85283
X89	Unknown_89	0.0464176	0.852481
X377	Unknown_377	0.353209	0.84955
X10	AMP/Unknown_10	0.606276	0.848772
X119	unknown_119	0.766714	0.847372
X77	Tyrosine/Tyramine_77	0.327386	0.846616
X428	Valine_428	0.811688	0.845678
X49	Unknown_49	0.754111	0.844621
X184	Unknown_184	1.01641	0.8437
X79	Fumarate_79	0.556955	0.842742
X194	GlutathioneUnknown_194	0.963078	0.841144
X32	Unknown_32	0.901658	0.840257
X210	Unknown/Maltose/sn-Glycero-3-phosphocholine_210	0.226183	0.837873
X88	NADPH/Unknown_88	0.816733	0.835096
X266	Unknown_266	0.958212	0.833671
X156	Threonine_156	0.821625	0.832009
X326	N-Carbamoylaspartate/Unknown_326	1.07777	0.83178
X35	Unknown_35	0.270676	0.831441
X141	Unknown/NADP+_141	1.04178	0.830095
X174	Tyrosine/Serine/Unknown_174	0.945667	0.830047
X327	Unknown_327	1.02948	0.829006
X264	Choline/O-Acetylcarnitine_264	0.331944	0.825841
X15	NAD+_15	0.882213	0.825345
X278	Creatine-phosphate_278	0.988895	0.824611
X438	Unknown_438	0.774123	0.822089
X421	Unknown_421	1.06046	0.820906
X314	Aspartate/Citrate_314	0.832374	0.820259
X309	Unknown_309	0.373769	0.82015
X436	Pantothenate/Isoleucine/Unknown_436	0.403314	0.818819
X166	Unknown_166	0.877001	0.8159
X18	Unknown_18	1.02705	0.814875
X316	Unknown_316	1.04684	0.81373
X65	Phenylacetate_65	1.02036	0.811282
X113	Unknown_113	0.151921	0.805868
X24	Adenine/Unknown_24	0.410968	0.803703
X16	Unknown_16	0.0160398	0.803228
X395	Leucine_395	0.195843	0.802253
X96	Unknown/NAD+_96	0.984301	0.79786
X66	Unknown_66	0.965476	0.794605
X376	Glutamate/N-Acetylcysteine_376	0.752109	0.792035
X329	Glutathione_329	1.03103	0.791327
X342	Glutamine_342	0.20485	0.790825
X386	Glycoproline/Isoleucine_386	0.419113	0.790152
X177	Unknown_177	0.995424	0.785729
X11	Unknown_11	0.163902	0.784755
X320	N-Carbamoylaspartate/Citrate_320	0.794913	0.783272
X437	Pantothenate/Isoleucine_437	0.0485646	0.783243
X349	Glutamine/Malate_349	0.240743	0.783133
X271	Unknown_271	0.604242	0.78199
X406	Lactate_406	1.03035	0.780644
X374	Glutamate_374	0.716564	0.778639
X305	Aspartate_305	0.854651	0.778005
X301	Aspartate_301	0.82054	0.777904
X246	Unknown_246	0.543009	0.776487
X61	Unknown_61	0.410837	0.776067
X8	Unknown_8	0.755931	0.774525
X302	Aspartate_302	0.866615	0.768145
X47	Unknown_47	0.945325	0.767644
X163	Fructose/Unknown_163	0.344374	0.767586
X304	Aspartate_304	0.773466	0.765235
X249	Unknown_249	0.889651	0.762702
X280	Unknown_280	0.556889	0.762259
X199	Unknown_199	0.777906	0.760312
X256	Myo-inositol/Maltose_256	0.34988	0.757391
X244	Unknown_244	0.875786	0.752292
X29	Unknown/NADP+_29	0.473319	0.750413
X307	Unknown_307	0.51144	0.747938
X351	Glutamate/Malate_351	0.195346	0.746638
X287	Glutathione_287	0.567577	0.744
X396	N-Acetylornithine/Leucine/Unknown_396	0.14067	0.740486
X435	Isoleucine_435	0.357813	0.737421
X223	Glycine/Unknown_223	0.158278	0.736422
X401	Alanine_401	0.306479	0.736118
X202	Unknown/Anserine_202	0.824449	0.735182
X373	Glutamine_373	0.452642	0.725351
X26	NAD+/Adenine_26	0.715903	0.724215
X14	Formate_14	0.122971	0.722912
X173	Glycolate_173	0.939463	0.719778
X19	Unknown_19	0.551341	0.71973
X434	Unknown_434	0.545211	0.714463
X31	Unknown_31	0.0808238	0.713704
X214	Unknown_214	0.649897	0.705423
X125	Unknown_125	0.929992	0.705234
X442	Unknown_442	0.906244	0.704658
X397	Na-Acetyllysine/Leucine/Unknown_397	0.603518	0.703548
X243	Unknown_243	0.721631	0.697614
X217	Myo-inositol/Valine_217	0.546438	0.695333
X433	Isoleucine_433	0.555682	0.68966
X275	Unknown/t-Methylhistidine_275	0.886894	0.682877
X422	Unknown_422	0.822133	0.678676
X81	Unknown_81	0.865569	0.660117
X30	Unknown_30	0.262933	0.655695
X165	Myo-Inositol/Creatinine_165	0.79864	0.654969
X171	Unknown_171	0.642634	0.652875
X285	Glutathione_285	0.674347	0.650135
X2	Unknown_2	0.68924	0.649321
X328	Glutathione_328	0.746505	0.641845
X431	Leucine/2-Hydroxyisovalerate_431	0.281234	0.64099
X23	ATP/Unknown_23	0.718811	0.636069
X430	Valine_430	0.293801	0.63505
X357	Malate/Glutamate/Unknown_357	0.431523	0.628888
X323	N-Carbamoylaspartate/Unknown_323	0.823146	0.625379
X441	Unknown_441	0.709163	0.623241
X143	Unknown_143	0.64026	0.621503
X86	Unknown_86	0.275821	0.620287
X150	AMP/Uridine_150	0.150754	0.613751
X432	Leucine/2-Hydroxyisovalerate_432	0.316294	0.613458
X114	Unknown_114	0.180951	0.601734
X140	Unknown_140	0.0641643	0.590636
X404	Lactate_404	0.777221	0.589307
X36	Unknown_36	0.290065	0.588424
X356	Pyruvate_356	0.251398	0.585761
X394	Unknown_394	0.484635	0.577863
X416	Isopropanol_416	0.194033	0.575249
X84	Unknown_84	0.114362	0.567882
X324	N-Carbamoylaspartate/Citrate_324	0.707131	0.566437
X53	Histamine_53	0.637973	0.566407
X321	N-Carbamoylaspartate/Citrate_321	0.22393	0.562502
X235	Maltose/Unknown_235	0.553464	0.561887
X25	NAD+/Unknown_25	0.21265	0.560759
X228	Glucose/UDP-glucuronate_228	0.687791	0.560045
X352	Unknown/Glutamate_352	0.732045	0.556932
X135	Unknown_135	0.201141	0.554684
X284	Histamine/Glutathione_284	0.210448	0.543059
X142	Unknown/NAD+_142	0.706804	0.539967
X315	Aspartate/Citrate_315	0.490374	0.521176
X175	Creatine_175	0.677967	0.514437
X115	UDP-glucuronate/UDP-glucose_115	0.404635	0.513963
X247	Unknown_247	0.441116	0.512307
X358	Malate/Glutamate/Unknown_358	0.642992	0.499554
X282	Unknown_282	0.109883	0.49639
X144	Unknown_144	0.539681	0.482052
X136	Glutathione/GTP_136	0.177087	0.46291
X248	Unknown/Tryptophan_248	0.515121	0.458482
X73	Unknown_73	0.143289	0.45738
X276	Unknown/t-Methylhistidine_276	0.39533	0.441988
X362	Glutamate_362	0.314794	0.438301
X6	Unknown_6	0.227589	0.437069
X392	Unknown_392	0.554627	0.433536
X281	Unknown_281	0.0479364	0.429344
X283	Histamine/Unknown_283	0.523653	0.413371
X98	Unknown_98	0.543314	0.412701
X418	Isopropanol_418	0.191852	0.407814
X1_1	Unknown_1	0.36074	0.37203
X1_2	Unknown_1	0.36074	0.37203
X250	Pi-Methylhistidine/Tryptophan_250	0.297381	0.369784
X155	N-Carbamoylaspartate_155	0.192286	0.367192
X34	Unknown_34	0.0276192	0.349894
X20	Unknown_20	0.45676	0.348658
X151	AMP/Uridine_151	0.0272493	0.278925
X139	Unknown_139	0.175823	0.277708
X414	Ethanol_414	0.0836834	0.27238
X97	Unknown_97	0.193937	0.26261
X313	Unknown_313	0.167405	0.257998
X277	Creatinine_277	0.138641	0.205184
X131	Unknown_131	0.128366	0.171832
X52	Unknown_52	0.0601298	0.157505
X413	Unknown_413	0.137628	0.115606
X28	Unknown_28	0.0616817	0.0681545
X417	Ethanol_417	0.0309066	0.0277171

## Sheet: Sinus fold changes (infection)
M	LESB65_1	LESB65_2	LESB65_3	LESB65_4	LESB65_5	LESB65_6	LESB65_7	LESB65_8	LESB65_9	LESB65_10	Mean FC	Log2 FC
Unknown_1	0.618408	0.333093	0.762929	0.591046	0.495061	0.438345	0.391826	0.53823	0.598933	0.710771	0.547864	-0.86811
Unknown_2	0.746987	1.02697	0.782996	0.770695	1.00569	0.484752	0.865598	0.631956	0.695247	0.727276	0.773816	-0.369937
NAD_3	0.862282	2.1246	0.893362	1.05644	1.95413	0.787072	1.42469	1.06204	1.10246	1.33147	1.25986	0.333258
NAD_4	1.52012	4.42051	0.996769	1.38476	4.57928	1.08336	3.51046	1.45295	1.57362	0.862736	2.13846	1.09657
Unknown_5	0.465876	0.666231	0.673113	0.759621	0.688942	0.440498	0.518588	0.487899	0.402758	0.974591	0.607812	-0.718304
Unknown_6	0.920256	0.725815	0.918575	0.512351	0.702342	0.913873	0.71885	0.961365	0.929885	1.106	0.840931	-0.24994
NAD_7	0.85803	1.71241	0.660211	0.916213	1.88735	0.670712	1.43782	0.999954	0.863434	0.819771	1.08259	0.114488
Unknown_8	0.977516	0.787866	0.907314	0.590533	0.836926	0.766447	0.878459	0.987394	0.920036	1.07026	0.872275	-0.197145
Unknown_9	1.04584	1.20412	0.989076	6.99481	0.900467	1.40099	0.947904	0.687588	0.906254	1.37272	1.64498	0.718067
AMP.Unknown_10	0.928047	6.88046	0.97067	1.19242	3.59817	0.904597	4.36251	0.990838	0.89256	1.21806	2.19383	1.13345
Unknown_11	1.3728	2.33143	1.45117	1.08147	2.55546	0.967164	4.19833	1.26633	1.13343	1.43444	1.7792	0.831231
ADP.Unknown_12	0.689474	1.41035	0.906788	0.833992	1.45216	1.07133	1.63045	0.632902	0.725665	0.926898	1.028	0.0398409
Unknown_13	1.09616	2.76947	0.959728	0.966807	3.25068	1.07004	4.52757	1.03318	0.864238	1.10614	1.7644	0.81918
Formate_14	0.707349	1.87128	0.554145	0.360147	1.23298	0.602641	1.09614	1.09849	1.26608	0.832187	0.962144	-0.0556751
NAD_15	1.69191	8.2465	1.14241	1.84199	7.10788	0.889827	6.17381	1.73509	1.61269	0.929238	3.13713	1.64945
Unknown_16	1.67842	4.32535	1.97953	1.77446	4.30266	1.22095	3.55536	1.92332	1.66072	1.53942	2.39602	1.26064
Unknown.NAD_17	0.829263	3.19075	0.871703	1.19105	2.40197	1.13374	3.95096	1.0948	0.571104	1.38269	1.6618	0.73275
Unknown_18	0.947803	0.677611	1.05746	0.952976	0.724512	0.807625	0.853421	0.970479	0.988241	0.865017	0.884515	-0.177042
Unknown_19	0.799965	0.70585	0.876446	1.24746	0.448022	1.58412	0.376697	0.594753	0.855413	1.07899	0.856771	-0.223018
Unknown_20	1.10602	0.875697	0.990449	1.0606	0.977075	0.978058	0.856638	1.28098	1.10872	0.967647	1.02019	0.0288355
Anserine.AMP_21	0.9462	0.983388	1.01497	1.16357	0.988188	1.10987	0.872137	1.10405	1.03626	1.03798	1.02566	0.0365534
AMP_22	0.975265	1.48699	0.920396	0.732168	1.30637	0.917941	1.42502	1.02698	1.05289	1.01545	1.08595	0.118953
ATP.Unknown_23	0.898641	0.636273	0.980227	0.656277	0.704887	0.927917	0.789371	0.924529	0.975996	0.966194	0.846031	-0.241217
Adenine.Unknown_24	1.04192	1.10681	1.00866	0.898816	1.01286	1.54823	0.821765	0.606475	0.852401	1.49103	1.0389	0.0550513
NAD.Unknown_25	1.00192	1.51199	0.812059	0.211163	1.63412	0.78647	1.21684	0.646825	0.660634	1.42119	0.990321	-0.0140312
NAD.Adenine_26	0.997214	2.83372	0.891533	1.01906	2.02442	1.33802	1.62999	0.908239	1.03725	1.1159	1.37953	0.464181
Unknown_27	0.859557	1.64404	0.943523	1.13065	1.00311	1.58353	0.631729	0.997736	0.99098	1.01978	1.08046	0.111649
Unknown_28	1.01613	1.13672	1.05137	1.20027	1.42042	1.28202	0.790457	1.18949	1.24379	0.795267	1.11259	0.153927
Unknown.NADP_29	0.925138	1.43953	1.00909	1.41516	2.92444	1.51134	1.71346	1.5204	1.06544	0.68067	1.42046	0.506363
Unknown_30	1.13615	1.66649	1.30847	1.16409	1.09291	1.28305	1.0145	1.16076	1.45866	1.1863	1.24714	0.318622
Unknown_31	1.15411	1.78966	1.35414	1.12919	1.32121	1.20037	1.30151	1.17812	1.4553	1.10306	1.29867	0.377032
Unknown_32	0.925954	0.757901	1.06062	0.871617	0.839999	1.04178	0.742932	0.877446	1.0273	0.904879	0.905042	-0.143943
Unknown_33	0.90488	0.86583	0.942653	0.884065	0.703017	1.0032	0.571256	0.81792	0.902516	0.878024	0.847336	-0.238994
Unknown_34	1.11525	1.28484	1.08111	1.17493	0.833825	1.06215	0.681109	1.10059	1.16717	0.772696	1.02737	0.0389532
Unknown_35	0.647129	1.59969	0.769301	1.08068	1.0637	1.28148	0.805244	1.01885	0.935733	0.780403	0.998221	-0.00256944
Unknown_36	0.748709	1.52368	0.801417	1.23952	1.19172	1.41777	0.666391	1.06817	0.923178	0.744665	1.03252	0.0461713
Unknown_37	0.958773	1.08463	0.91411	1.3484	0.959451	1.55532	0.730988	1.3705	1.40878	0.888866	1.12198	0.16605
Unknown_38	0.885163	0.741003	0.838917	1.13348	0.681748	1.00999	0.640922	1.17036	1.06087	0.725409	0.888786	-0.170092
Unknown_39	0.677538	0.702081	0.666425	0.888961	0.910492	0.748189	0.788004	0.907739	0.762735	0.702722	0.775489	-0.366823
Unknown_40	1.03349	0.691575	1.03479	1.00073	0.734853	0.794174	0.848994	1.1528	1.02258	0.883294	0.919727	-0.120723
Unknown_41	1.1289	0.9902	1.32277	1.48647	1.00561	1.7243	0.925148	1.38766	1.21492	1.12568	1.23117	0.300025
Pi.Methylhistidine_42	0.907088	1.06517	0.952186	1.2633	1.43521	1.30338	0.77241	0.973274	1.10598	0.97819	1.07562	0.105167
UDP.glucuronate.UDP.glucose.Unknown_43	1.28852	2.33226	1.26949	1.33879	10.9825	0.968175	2.52308	1.2567	1.21471	0.934088	2.41083	1.26953
UDP.glucuronate.UDP.glucose.Unknown_44	1.03074	1.09474	1.08275	0.161904	0.64144	0.128307	1.63829	0.160858	0.196011	1.57862	0.771366	-0.374513
Unknown_45	1.49985	0.747431	1.48874	0.628607	0.256627	0.329969	0.471279	1.31872	4.1003	0.654846	1.14964	0.201178
Unknown_46	1.13005	0.879934	1.24112	4.49291	0.454855	5.1824	0.551296	5.38203	1.50666	0.9045	2.17258	1.11941
Unknown_47	1.01875	0.995756	0.990565	1.64172	0.798959	2.01936	0.789289	1.3316	1.41322	1.00946	1.20087	0.264079
Unknown.Uridine_48	0.914753	0.683478	0.940201	0.968169	0.749664	0.964582	0.630462	1.03706	0.944037	0.865156	0.869756	-0.201317
Unknown_49	0.974919	0.794912	1.05998	1.01276	2.38324	1.17571	0.816094	1.117	0.928646	1.13156	1.13948	0.188379
Unknown_50	0.956295	0.752464	0.923425	0.737903	0.611455	0.946033	0.644863	0.980877	0.890872	1.01231	0.84565	-0.241868
Unknown_51	0.996331	1.04008	1.169	0.873759	1.05533	1.68695	0.856227	0.979353	1.02715	1.09156	1.07757	0.107787
Unknown_52	0.961446	0.835233	0.976184	1.17365	0.632854	1.35356	0.747132	1.24311	1.26444	1.03048	1.02181	0.0311244
Histamine_53	0.972131	0.743436	1.01751	1.3795	0.647926	1.71971	0.53787	1.48108	1.32677	1.07031	1.08962	0.123831
Unknown_54	0.851029	0.930859	0.848886	0.994099	0.860139	1.17113	0.782513	0.910597	0.918924	1.04208	0.931026	-0.103107
Unknown_55	0.744931	0.797948	0.918663	0.879394	0.633579	1.50004	0.562377	0.970008	0.898365	0.954215	0.885952	-0.174699
Unknown.Tryptophan_56	0.840765	0.937863	0.859007	1.12305	0.904929	1.19115	0.750572	1.15277	1.05218	0.78174	0.959401	-0.0597935
Unknown_57	0.95921	1.61972	0.981538	1.30077	1.24879	1.20393	1.17379	1.27809	1.10632	0.837274	1.17094	0.227671
Unknown_58	0.780548	0.915836	0.978851	1.5611	0.675581	2.34239	0.5496	1.3719	0.997611	1.02253	1.11959	0.162976
Unknown_59	1.00081	0.95569	0.913491	0.736787	0.893681	0.797066	0.987924	1.03713	0.986984	0.996131	0.930569	-0.103814
Unknown.Tryptophan_60	0.896365	1.00643	0.728276	0.709839	1.01503	0.859425	0.830037	0.930037	0.846977	0.923749	0.874616	-0.193278
Unknown_61	0.891337	1.28932	0.848861	1.09081	0.961773	1.03948	1.13549	1.07546	1.03633	0.982555	1.03514	0.049828
Phenylalanine_62	0.930407	1.10784	0.842996	0.955023	1.08719	0.90283	1.15129	0.956599	0.955946	0.871126	0.976124	-0.0348639
Phenylacetate.Phenylalanine_63	0.920737	1.12568	0.813827	0.893272	1.03699	0.820815	1.16032	0.921931	0.897034	0.902057	0.949267	-0.0751138
Phenylacetate.Phenylalanine.5.Hydroxyindole.3.acetate_64	0.950331	1.07512	0.876941	0.912874	0.968817	0.877396	1.09352	0.962313	0.896528	0.927427	0.954127	-0.0677461
Phenylacetate_65	1.01308	1.01115	0.977536	0.959879	0.847315	1.01826	0.992398	1.02235	0.933736	1.03322	0.980893	-0.027832
Unknown_66	1.02988	0.903549	1.02354	0.981267	0.702682	1.10082	0.874692	1.05769	0.94628	1.15259	0.977301	-0.0331256
Phenylacetate.Phenylalanine_67	0.947006	0.977748	0.880981	0.922695	0.921957	0.945119	1.01512	0.95786	0.927056	0.970409	0.946595	-0.0791807
Phenylacetate.Phenylalanine.Tryptophan_68	0.936634	0.995727	0.88993	0.903888	0.944282	0.939585	1.01521	0.925339	0.91667	0.965407	0.943267	-0.0842615
Unknown_69	0.976757	1.0205	0.954967	0.943827	0.80775	1.0901	0.948279	0.928535	0.9488	1.20594	0.982545	-0.025404
Unknown_70	0.924864	0.957904	0.914993	0.917101	0.727006	0.980949	0.871072	0.937898	0.904192	1.13314	0.926912	-0.109496
Unknown_71	0.951549	0.890179	0.935251	0.894406	0.710049	0.949643	0.877342	0.941807	0.881505	1.13239	0.916412	-0.125931
Tyrosine_72	0.90161	0.941351	0.840564	0.864126	1.13744	0.871024	0.93235	0.869722	0.855098	0.940179	0.915346	-0.127611
Unknown_73	0.855867	0.862439	0.830681	0.762315	0.683952	0.822548	0.908717	0.872034	0.940137	1.08095	0.861964	-0.214301
Carnosine.Anserine_74	0.862636	0.874377	0.767077	0.693389	0.832868	0.856665	0.842619	0.840263	0.887799	0.995401	0.845309	-0.242449
Unknown_75	1.10831	0.842494	1.15428	0.654823	1.22155	0.775192	1.09425	0.946163	0.853065	1.23089	0.988102	-0.0172678
Unknown_76	0.825366	0.831014	0.909498	0.843981	0.621889	1.40321	0.648771	0.813899	0.853971	1.25827	0.900988	-0.150421
Tyrosine.Tyramine_77	0.901161	0.889842	0.807855	0.797626	1.12591	0.860508	0.8807	0.87142	0.855773	0.902182	0.889298	-0.169261
Unknown_78	0.870123	0.918484	0.899823	0.853736	0.662848	1.12929	0.788706	0.915818	0.914609	1.26871	0.922214	-0.116826
Fumarate_79	0.925096	1.2823	0.772047	0.466068	1.29179	0.716373	0.981288	0.801197	0.773903	0.775325	0.878539	-0.186821
Unknown_80	0.800605	0.998352	0.884539	1.13216	0.778802	2.10997	0.682906	1.03429	0.67729	1.00563	1.01045	0.0150044
Unknown_81	0.806227	1.27432	0.813069	1.14647	0.795592	1.3516	0.685468	0.892901	0.7119	0.906346	0.938389	-0.0917415
Unknown_82	0.596742	1.31384	0.795672	1.01136	0.611413	1.40247	0.556246	0.9389	0.686683	0.893854	0.880718	-0.183248
Unknown_83	0.769061	0.950313	0.831585	1.26083	0.557455	2.01505	0.671646	1.05205	0.778348	0.968149	0.985449	-0.021147
Unknown_84	0.673062	0.949195	0.928965	1.55064	0.605721	2.87559	0.491306	1.25928	0.591456	1.03012	1.09553	0.131632
Unknown_85	0.656122	0.923991	0.918486	1.08738	1.02412	1.90598	0.603778	0.94976	0.590225	0.92481	0.958465	-0.061202
Unknown_86	0.652903	0.968877	0.903583	2.16006	0.468005	2.48591	0.654062	1.2104	0.7157	0.973477	1.1193	0.162593
Unknown_87	0.78386	1.64226	0.787374	1.50857	0.904817	1.32641	0.972411	0.988661	0.816972	0.90692	1.06382	0.0892606
NADPH.Unknown_88	0.686241	0.621839	0.777755	0.819181	0.569813	0.73768	0.536595	0.680889	0.714735	0.761995	0.690672	-0.533926
Unknown_89	1.25163	1.39954	1.16178	1.30927	1.20292	1.23963	1.67545	1.45878	1.35183	1.25051	1.33013	0.411573
AMP_90	1.13352	3.01294	1.21958	1.08092	3.41094	1.10692	5.26388	1.18701	1.05807	1.11402	1.95878	0.969956
AMP.ATP_91	1.02089	3.03549	1.0635	0.805346	2.75433	0.841981	3.90304	0.858682	0.980906	0.963033	1.62272	0.698415
AMP.ADP_92	0.941905	1.59552	1.03043	0.944193	1.39667	0.900069	1.43837	0.89584	0.873671	0.878736	1.08954	0.123718
ATP_93	0.958249	1.56416	0.911091	0.96281	1.51874	0.916469	1.58161	0.970243	1.03206	0.845272	1.12607	0.171297
Unknown_94	0.972256	1.36273	0.987188	0.959731	1.45605	0.944245	1.40279	0.978276	0.969435	0.842556	1.08753	0.121049
Unknown_95	0.888956	1.23025	0.88996	0.864063	1.24867	0.869788	1.35516	0.874069	0.879778	0.897872	0.999857	-0.000206567
Unknown.NAD_96	0.945875	0.679934	1.04575	0.930395	0.726008	0.800708	0.873232	0.959133	0.993164	0.868929	0.882312	-0.180638
Unknown_97	1.11737	1.35848	1.14455	1.24649	0.875253	1.37744	0.677528	0.873622	1.11487	1.20237	1.0988	0.135925
Unknown_98	1.08259	1.67544	1.01783	1.51249	1.39616	1.63041	1.15325	1.05154	1.27805	1.17885	1.29766	0.375913
Unknown_99	1.01991	0.801297	1.02371	1.38541	0.70272	1.6261	0.570839	1.49099	1.36322	1.12157	1.11058	0.151308
Unknown_100	0.970533	1.08613	1.08644	1.3345	1.14154	1.71287	0.999861	1.39328	1.2551	1.20215	1.21824	0.284799
Unknown_101	0.977207	0.847172	1.0776	1.45938	0.747501	1.82567	0.636725	1.58818	1.40482	1.11727	1.16815	0.224228
NAD_102	1.09297	2.32395	1.07204	1.62963	1.78152	1.47483	1.62268	1.36769	1.4037	0.910905	1.46799	0.553844
Unknown_103	1.09848	1.35647	1.15294	0.958952	0.979175	1.01531	0.975692	1.01376	1.12483	0.972445	1.0648	0.0905884
Unknown.UDP.glucose.NADH_104	1.50941	2.7854	1.50325	1.44537	2.75587	1.20308	2.74351	1.55203	1.6093	1.00095	1.81082	0.85664
Unknown.Cytosine.UDP.glucose.NADH_105	1.57128	3.31773	1.49625	1.65603	3.59511	1.1824	3.42782	1.64012	1.53527	0.718621	2.01406	1.01011
Unknown.Cytosine.UDP.glucose_106	1.34747	2.34107	1.3117	1.55641	2.67524	1.18718	2.36239	1.43519	1.36399	0.693625	1.62743	0.702593
Unknown.GTP_107	1.04844	1.53328	1.09833	1.41477	1.454	1.32845	1.55029	1.44279	1.54395	0.857636	1.32719	0.408379
Unknown_108	1.00101	0.704687	1.03047	1.09491	0.71013	1.12168	0.650403	1.18722	1.08808	0.949634	0.953822	-0.068208
unknown_109	1.326	1.42717	1.19296	1.9533	1.15856	1.91041	0.899728	1.42694	1.7083	1.28025	1.42836	0.514362
unknown_110	1.26042	1.51481	1.08	1.92763	1.22359	1.7806	0.955913	1.80888	1.90943	1.09072	1.4552	0.541218
Unknown_111	1.46723	2.02973	1.46308	1.95188	1.5115	1.78726	1.25037	1.9028	1.91957	1.11195	1.63954	0.71329
Unknown_112	0.980937	1.32329	0.831481	0.970309	1.15711	1.17999	0.959519	1.13805	0.999964	0.984965	1.05256	0.0739036
Unknown_113	1.01752	1.02414	1.04107	1.27857	0.953857	1.08118	0.782973	1.21155	1.30128	0.737492	1.04296	0.0606873
Unknown_114	1.1114	1.48976	1.05709	1.64025	1.11748	1.65992	0.896963	1.64817	1.73591	0.761184	1.31181	0.391562
UDP.glucuronate.UDP.glucose_115	1.02851	1.46001	0.982475	1.04622	1.87284	1.02667	1.59998	1.04038	1.03592	0.887959	1.1981	0.260744
unknown_116	0.909089	1.62612	0.959556	1.11025	1.08499	1.23349	0.991378	0.95576	0.996373	1.08425	1.09513	0.131096
Unknown_117	1.22781	2.05242	1.13338	1.39549	1.93107	1.02448	1.88684	1.36055	1.24981	0.786071	1.40479	0.490354
Unknown_118	1.34643	2.90365	1.26713	1.76243	2.47884	1.16122	2.61859	1.68267	1.47058	0.811559	1.75031	0.807611
unknown_119	0.900674	0.959372	0.821159	0.866691	0.761668	0.803418	0.745555	0.821692	0.855902	0.893857	0.842999	-0.246398
Unknown_120	1.30964	3.86652	1.02342	2.20929	1.37912	1.3777	2.55147	2.38114	2.40313	1.18182	1.96833	0.976969
Unknown_121	0.96677	1.46859	0.868398	1.3237	0.730773	1.10007	0.921322	1.27949	1.36324	1.20327	1.12256	0.166794
Unknown_122	0.996627	1.02074	0.828745	1.45518	0.652315	1.20062	0.789629	1.31167	1.29437	1.00809	1.0558	0.0783367
Unknown_123	0.825958	0.815517	0.487415	1.8077	0.328819	1.26115	0.388445	1.0621	0.94362	0.785685	0.870641	-0.19985
Maltose.Glucose_124	0.809817	0.756698	0.669279	1.01212	0.580924	0.770404	0.570203	0.813538	0.838347	0.94103	0.776236	-0.365433
Unknown_125	0.818773	0.987017	0.806944	1.10166	0.983458	1.10028	0.736291	0.86829	1.0464	0.91047	0.935959	-0.0954824
Unknown_126	0.907866	1.15221	0.882647	1.28401	0.681317	1.1035	0.716251	1.01567	1.00455	0.836093	0.958411	-0.0612839
Unknown_127	0.914039	0.943009	0.871183	1.20083	0.620851	0.988561	0.722399	0.998658	0.945111	1.15182	0.935647	-0.095964
Unknown_128	0.828118	1.30812	0.778225	0.997091	1.0671	1.27499	0.804339	0.876469	0.943571	1.19539	1.00734	0.0105524
Unknown_129	1.02031	1.62297	0.878704	1.0414	1.10503	1.2807	0.91321	1.08595	1.0603	1.14248	1.11511	0.157181
Unknown_130	1.03564	1.4911	0.967977	1.03536	1.00232	1.27425	0.936815	1.14211	1.02936	1.13494	1.10499	0.144029
Unknown_131	-0.630903	-9.85094	0.414751	-2.21976	-9.98554	0.906398	9.14246	-5.9304	6.71608	2.15373	-0.928413	#NUM!
Glucose_132	0.795598	0.670239	0.698243	0.944007	0.591302	0.752872	0.574433	0.813284	0.828721	0.923918	0.759262	-0.397331
Glucose_133	0.818058	0.532436	0.754887	0.909181	0.57923	0.793843	0.486521	0.70669	0.739508	0.997747	0.73181	-0.450458
NADP.Unknown_134	0.982159	0.82277	0.980963	1.05076	0.782507	1.16466	0.834506	0.959098	1.00466	1.13756	0.971964	-0.0410246
Unknown_135	0.988608	0.931481	0.992079	0.981246	0.864394	1.12407	1.00685	1.08875	1.11201	1.14337	1.02328	0.0332079
Glutathione.GTP_136	0.999366	0.851981	1.04979	1.00036	0.804979	1.14112	0.872868	1.10131	1.06474	1.05294	0.993946	-0.0087607
Unknown_137	1.29541	0.679926	1.49093	1.45156	0.984999	0.750622	1.14754	1.2695	1.02671	0.720124	1.08173	0.113342
NADH.NADP_138	1.08712	1.00751	1.1041	1.27486	0.945743	1.09472	1.08088	1.14399	1.16092	0.993617	1.08935	0.123463
Unknown_139	1.14358	0.945743	1.16078	1.09086	1.06982	0.993388	1.10208	1.15338	1.06199	1.13125	1.08529	0.118075
Unknown_140	1.16098	1.01361	1.18747	1.05829	1.11665	1.0253	1.14316	1.17455	1.04499	1.18417	1.11092	0.15175
Unknown.NADP_141	1.03279	0.807796	1.07218	0.99178	0.792865	0.912465	0.935937	1.12576	1.06961	0.976488	0.971767	-0.0413174
Unknown.NAD_142	1.04058	0.818309	1.14036	1.03489	0.836756	0.962466	0.941398	1.08778	1.03503	0.990101	0.988767	-0.0162975
Unknown_143	1.12232	1.02223	1.2482	1.12401	0.919904	1.20156	0.985911	1.02622	1.06548	1.17317	1.0889	0.122873
Unknown_144	1.0748	1.06958	1.06488	0.989624	0.839062	1.19068	0.914407	1.01161	1.06319	1.19579	1.04136	0.0584713
Unknown.NADP.ATP_145	1.09204	0.941434	1.10819	1.08235	0.905931	1.07811	1.11369	1.15052	1.10521	1.07452	1.0652	0.0911235
Unknown.NADP.ATP_146	1.12306	1.01737	1.16696	1.11408	1.33085	1.17786	1.66995	1.15872	1.27312	1.1261	1.21581	0.281913
Unknown_147	1.16245	1.46377	1.15364	1.23271	1.51046	1.1539	1.78725	1.2646	1.24731	1.06364	1.30397	0.382914
Unknown_148	1.14873	1.51544	1.15647	1.21651	1.41185	1.1597	1.65271	1.26362	1.19659	1.05344	1.27751	0.35333
AMP.Uridine_149	1.05198	1.13658	1.05761	1.0953	1.00747	1.11348	1.12488	1.15299	1.09271	1.01482	1.08478	0.117406
AMP.Uridine_150	0.986962	0.907486	1.00205	0.99911	0.841567	1.10337	0.845377	1.05987	1.01638	1.04425	0.980642	-0.0282019
AMP.Uridine_151	0.999383	0.82472	1.03716	1.00721	0.772778	1.09741	0.792718	1.0549	1.00697	1.02836	0.962162	-0.0556484
NADP.Unknown_152	0.975093	0.923231	1.0076	0.989054	0.879269	1.15603	0.878686	0.980142	0.997239	1.0932	0.987954	-0.017484
sn.Glycero.3.phosphocholine.Unknown_153	0.979983	0.85897	1.02897	1.05807	0.852889	1.0651	0.941297	1.05315	1.05587	0.978448	0.987275	-0.0184766
Unknown_154	1.03549	0.935824	1.02384	1.17715	0.803943	1.22294	0.86064	1.17184	1.13732	1.11932	1.04883	0.0687818
N.Carbamoylaspartate_155	1.04741	0.940911	1.04545	1.0869	0.873712	1.07208	0.998687	1.14767	1.12255	1.06987	1.04052	0.0573087
Threonine_156	1.0199	0.898388	1.0216	0.987946	0.941919	1.04357	0.948951	0.997582	0.988774	1.02474	0.987337	-0.018385
Unknown_157	1.01954	1.03019	1.01727	1.1024	1.04084	1.1762	1.05285	1.10723	1.10595	1.07541	1.07279	0.101366
O.Phosphocholine_158	1.00171	1.04437	1.05809	0.913401	1.20507	0.955528	1.27414	0.935184	0.930887	0.969913	1.02883	0.041002
Unknown_159	0.937814	0.793619	0.956968	0.988539	0.796767	1.04181	0.74622	1.03758	0.966736	0.920504	0.918656	-0.122404
Unknown.Uridine_160	0.930218	0.75344	0.943926	0.988208	0.784849	1.03688	0.715738	1.04114	0.961419	0.908853	0.906466	-0.141675
Lactate_161	0.850923	0.850955	0.787072	0.674681	1.01996	0.830152	0.917962	0.83144	0.825921	0.833083	0.842215	-0.24774
Lactate_162	0.86091	0.885766	0.742493	0.545277	1.07733	0.747391	0.928429	0.734741	0.776512	0.814367	0.811322	-0.301654
Fructose.Unknown_163	1.0225	0.792467	0.971407	0.833799	0.816398	0.959234	0.65959	0.870217	0.938212	0.996506	0.886034	-0.174567
Myo.Inositol_164	1.02504	0.949896	0.981227	0.879146	0.969588	0.883255	0.98323	0.974433	0.982946	0.96479	0.959355	-0.0598635
Myo.Inositol.Creatinine_165	1.10508	1.05513	1.10772	0.970403	1.06089	1.03208	1.02177	0.996819	0.998304	1.0951	1.04433	0.0625775
Unknown_166	1.12035	0.935388	1.2247	1.22835	1.00369	0.870551	1.17164	1.1052	1.01241	0.862835	1.05351	0.0752038
Serine.Nicotinurate_167	0.964776	0.987788	0.967297	0.929792	0.97841	0.898963	1.05924	0.921289	0.94005	0.94101	0.958861	-0.0606057
Maltose.Unknown_168	0.9501	0.98554	0.968852	0.909313	1.01089	0.875719	1.19162	0.893121	0.92211	0.960559	0.966783	-0.0487365
Serine_169	0.946239	1.03439	0.965986	0.862822	1.10887	0.80656	1.29822	0.880411	0.939929	0.923148	0.976659	-0.0340738
Serine_170	0.968152	1.04894	0.99853	0.886252	1.08571	0.83241	1.27775	0.904814	0.948345	0.935368	0.988626	-0.016503
Unknown_171	0.964164	1.11106	1.01172	0.932337	1.02069	0.917612	1.24395	0.911016	0.993266	1.01464	1.01205	0.0172745
Creatine.phosphate.Serine.Glycylproline_172	0.975474	1.212	0.988699	1.00482	0.974052	0.949931	1.12616	1.01963	1.06308	0.936264	1.02501	0.0356398
Glycolate_173	0.932943	1.06258	0.95594	0.923823	0.993974	0.911292	1.10881	0.943368	0.979733	0.925268	0.973773	-0.0383425
Tyrosine.Serine.Unknown_174	0.919982	1.07864	0.951525	0.931722	0.962675	0.912385	1.07952	0.932432	0.976953	0.957062	0.97029	-0.0435127
Creatine_175	0.922954	1.03412	0.947679	0.99618	0.895616	0.970575	1.04767	0.962432	1.01532	0.975616	0.976816	-0.0338407
Unknown_176	1.10494	1.07546	1.26236	0.987773	1.32731	0.91788	1.43147	1.03296	1.11757	0.975754	1.12335	0.167804
Unknown_177	0.995318	0.90747	1.11686	1.05833	0.907122	1.01605	0.936362	0.89999	0.97326	0.985782	0.979655	-0.0296548
Unknown.Glucose.Betaine_178	0.861479	0.916187	0.803124	0.962731	0.687605	0.837536	0.727856	0.799676	0.881145	0.94509	0.842243	-0.247692
Unknown.Glucose_179	0.910099	0.892106	0.776628	0.886032	0.635791	0.768374	0.738539	1.01645	1.00944	0.849137	0.84826	-0.237422
Unknown_180	0.930867	0.811739	0.983484	0.993585	0.724961	0.927306	0.746578	0.91496	0.882878	0.918261	0.883462	-0.17876
Glucose_181	0.866985	0.808772	0.830634	0.946938	0.643841	0.855947	0.62875	0.753174	0.816427	0.997271	0.814874	-0.295351
Glucose_182	0.888946	0.803296	0.842941	0.952531	0.696649	0.860871	0.680589	0.813006	0.860816	0.99965	0.839929	-0.25166
Maltose.Unknown_183	1.01047	1.00983	1.00369	1.05718	0.867462	0.998813	0.934955	0.994097	1.02045	1.04986	0.994681	-0.00769452
Unknown_184	1.01335	1.11361	0.99913	1.06805	0.916413	1.00516	1.06746	1.05827	1.08355	1.06461	1.03896	0.0551387
Glucose.Maltose_185	1.03482	1.51927	0.984448	1.12669	1.09506	1.03645	1.35582	1.18662	1.21115	1.11861	1.16689	0.222674
Serine_Glucose_unkown186_187	0.915205	0.857929	0.888857	0.942282	0.774973	0.839187	0.823391	0.911686	0.921493	0.960856	0.883586	-0.178558
Unknown_188	0.984331	0.858744	0.972209	1.03475	0.771256	0.986583	0.72963	1.02321	1.00489	1.03358	0.939918	-0.0893931
Unknown_189	1.04422	1.01048	1.04889	1.07432	0.879448	1.0692	0.865434	1.06403	1.0415	1.07946	1.0177	0.0253104
Unknown_190	1.02404	1.17939	1.0296	1.0514	0.935517	1.15469	1.01173	0.913136	0.949878	1.19109	1.04405	0.0621867
Glutathione.Unknown_191	1.06165	1.14028	1.05013	1.10177	0.93636	1.1488	0.977315	1.03957	1.06321	1.14817	1.06672	0.0931879
Glutathione.Uridine_192	1.00217	1.0077	0.991901	1.0453	0.857592	1.08772	0.892301	0.927156	0.957752	1.09261	0.986221	-0.0200177
Guanidoacetate.Glutathione.Alanine.N.Nitrosodimethylamine_193	0.995835	1.01011	0.961342	0.963505	0.964743	0.967081	0.968243	0.963637	0.970412	0.983958	0.974886	-0.036694
GlutathioneUnknown_194	0.970377	1.03793	0.953457	0.937569	1.00165	0.959956	1.03631	0.940014	0.922076	0.969668	0.9729	-0.0396362
Glutamine.Alanine.Glutathione_195	0.938062	1.22707	0.904539	0.888412	1.18524	0.818613	1.28305	0.947275	0.959086	0.853097	1.00045	0.000641947
Glutamine.Glutamate_196	1.01322	1.09634	1.02998	0.990504	1.13889	0.844997	1.26123	1.00606	1.03205	0.900001	1.03133	0.0445023
Alanine.Glutamate_197	0.986429	1.48446	1.01629	0.977236	1.13373	0.904337	1.18723	1.02937	0.967112	0.89817	1.05844	0.0819342
Gutamine.Glutamate_unknown_198_199	1.03073	1.31044	1.06192	1.05913	1.07206	0.882913	1.13929	1.03206	1.03035	0.890012	1.05089	0.0716126
Glutamate_200	1.00355	1.45593	1.04675	1.03859	0.954638	0.920811	0.997477	0.958148	0.981395	0.89035	1.02476	0.0352922
Unknown_201	1.09893	0.957473	1.17431	1.20816	0.858654	0.816709	0.877664	0.980953	0.906094	0.883543	0.976249	-0.0346787
Unknown.Anserine_202	1.02666	1.60195	1.0697	1.05895	0.923009	0.9604	0.938577	0.910121	0.918559	1.02052	1.04285	0.0605254
Anserine.N.Acetylglycine_203	1.14372	1.07214	1.22104	1.28095	0.989266	0.82528	1.11115	1.08237	0.998514	0.838547	1.0563	0.079017
Glucose.Unknown_204	0.959743	0.782724	0.958249	1.08536	0.768659	0.745638	0.802024	0.903744	0.866635	0.900437	0.877321	-0.188823
Unknown_205	1.0623	1.00814	1.10123	1.19722	0.867797	0.870039	1.01909	1.04451	1.04289	0.94017	1.01534	0.0219621
Unknown_206	0.847263	0.846243	0.790292	0.987357	0.719028	0.806286	0.755021	0.832923	0.854768	0.961705	0.840089	-0.251387
Pi.Methylhistidine.Unknown_207	0.849904	1.1618	0.768204	0.932593	0.97554	0.801774	1.17215	0.926293	0.962758	0.960237	0.951125	-0.0722927
Unknown_208	0.879879	1.49497	0.865267	0.900225	1.10466	0.88868	1.4904	0.887651	0.946829	1.00418	1.04627	0.0652595
Unknown_209	0.913308	1.39935	0.920669	1.01126	1.14529	0.895268	1.48449	1.07901	1.12653	0.859948	1.08351	0.115715
Unknown.Maltose.sn.Glycero.3.phosphocholine_210	0.885088	1.18406	0.915226	0.89376	1.1431	0.786742	1.37033	0.896918	0.9423	0.81846	0.983598	-0.0238591
Unknown_211	0.906527	1.21198	0.925695	0.943973	1.13799	0.818626	1.36167	0.983858	1.0366	0.80798	1.01349	0.0193324
Isoleucine.unknown_212	0.918947	1.29983	0.911147	0.960361	1.09419	0.937748	1.24852	1.01244	1.03315	0.936683	1.0353	0.050051
Unknown.Ethanol.Maltose_213	0.903401	1.33341	0.854081	0.879302	1.02708	0.97901	1.12688	0.996133	0.998916	0.975197	1.00734	0.0105531
Unknown_214	0.970006	1.92366	0.86982	1.10249	1.27182	1.0613	1.75415	1.34917	1.40928	1.00691	1.27186	0.34694
Unknown_215	0.876431	1.2866	0.819357	0.800319	1.02299	0.92448	1.13668	0.974549	0.961748	0.914422	0.971757	-0.0413319
Myo.inositol_216	0.977972	1.06584	0.991762	0.914668	1.00869	0.844564	1.17838	0.993734	1.03568	0.897532	0.990883	-0.0132139
Myo.inositol.Valine_217	0.990757	1.17483	1.01938	1.01752	1.07817	1.01107	1.13465	0.938623	0.970611	1.07624	1.04119	0.0582271
Myo.inositol_218	1.00716	1.00778	1.00531	0.954799	0.993493	0.824874	1.17706	1.01667	1.08094	0.880851	0.994895	-0.00738439
Myo.inositol.Valine_219	1.06986	1.26451	1.06072	1.08485	1.16569	1.02075	1.24709	1.17086	1.12529	1.02662	1.12362	0.168159
O.Phosphocholine_220	1.14035	1.84218	1.10536	1.2664	1.46324	1.06733	1.77641	1.27309	1.33558	1.07125	1.33412	0.415887
Threonine_221	1.10459	1.57298	1.01123	1.13467	1.30497	0.954287	1.50131	1.20012	1.23815	0.949956	1.19723	0.259695
Maltose.Glycylproline_222	0.869462	1.15417	0.811674	0.782002	1.01439	0.919801	0.941619	0.837024	0.809653	0.900061	0.903986	-0.145628
Glycine.Unknown_223	0.958454	0.8395	0.958787	0.868972	0.926566	0.881333	0.770364	0.98747	0.944981	0.912121	0.904855	-0.144242
Myo.inositol_224	0.943401	0.850502	0.962114	0.877933	0.898242	0.850267	0.912606	0.800657	0.888092	0.920638	0.890445	-0.167401
Myo.inositol.Phenylacetate_225	1.00045	0.868681	0.994347	0.92294	0.957551	0.811895	1.03588	0.948017	0.998781	0.916655	0.94552	-0.0808204
Unknown_226	1.00703	0.894291	0.979352	0.902718	0.937247	0.817549	0.968466	0.918753	0.960369	0.969853	0.935563	-0.0960938
Myo.inositol_227	1.16066	1.15556	1.10198	0.938739	1.14863	1.03708	0.987069	1.04262	0.984287	1.23213	1.07888	0.109528
Unknown.Pantothenate_228	1.03392	0.993126	0.9995	0.976793	0.95033	1.02641	0.843919	0.855337	0.895386	1.18224	0.975697	-0.0354952
Glucose.UDP.glucuronate_229	0.856129	0.688338	0.779474	0.896578	0.701659	0.777225	0.588069	0.716761	0.78132	1.03481	0.782037	-0.354692
Glucose_230	0.781278	0.506041	0.690766	0.852898	0.569779	0.682997	0.435995	0.666649	0.696505	0.950232	0.683314	-0.549379
Glucose.Unknown_231	0.889303	0.70705	0.874594	0.960006	0.796524	0.877939	0.590925	0.729243	0.708074	1.13955	0.82732	-0.273482
Glucose_232	0.771568	0.474008	0.68048	0.851787	0.551783	0.666946	0.424755	0.650087	0.680626	0.929348	0.668139	-0.58178
Glucose_233	0.788686	0.527752	0.704045	0.870487	0.61073	0.701034	0.470208	0.659399	0.683579	0.963306	0.697923	-0.518861
Glucose_234	0.796375	0.531092	0.709277	0.8843	0.615149	0.712641	0.465054	0.661463	0.678315	0.983584	0.703725	-0.506916
Maltose.Unknown_235	0.973451	1.37703	0.867104	1.18299	1.04254	0.917594	1.11577	1.18854	1.11316	1.00108	1.07793	0.108258
Taurine_236	0.996445	0.997608	0.971476	0.922953	1.1255	0.75372	1.05901	1.01105	0.925448	0.955608	0.971881	-0.0411484
Taurine_237	1.02122	0.980993	1.02017	0.934632	1.13692	0.799707	1.04596	0.969207	0.897346	1.00538	0.981154	-0.0274486
Unknown.Glucose_238	0.991819	0.860241	1.00029	1.07074	0.855308	1.00703	0.76386	0.975415	0.85641	1.07969	0.946081	-0.0799648
Glucose_239	1.08928	1.053	1.07371	1.14681	0.993223	1.14278	0.779025	0.696432	0.818817	1.32992	1.0123	0.0176375
Glucose_240	1.04587	0.847555	0.879563	1.11357	0.728815	1.0564	0.53978	0.68148	0.883695	1.29924	0.907597	-0.139876
Glucose.Unknown_241	1.10427	1.1222	0.894166	1.26272	0.930461	1.2304	0.698748	0.805232	0.954748	1.46219	1.04651	0.0655908
Unknown_242	1.07245	1.13426	0.918356	1.11541	1.02331	1.03297	0.818615	0.714538	0.884916	1.43894	1.01537	0.0220123
Unknown_243	1.08325	0.749785	0.966423	0.898504	0.771972	0.86761	0.691996	0.978041	1.02745	1.12619	0.916122	-0.126388
Unknown_244	1.13997	0.967122	1.04043	1.11984	0.926209	1.13496	0.906188	1.32663	1.10413	1.0196	1.06851	0.0955991
Unknown_245	0.957428	0.918661	0.927267	0.81735	0.943455	0.795115	0.917984	0.8711	0.834919	0.963582	0.894686	-0.160546
Unknown_246	1.10736	1.08538	1.01323	0.999067	1.03819	0.98657	0.981061	1.07083	0.935116	1.03115	1.02479	0.0353336
Unknown_247	1.00386	1.00882	0.950552	0.906717	1.03943	0.855036	0.973962	0.927544	0.871088	0.929917	0.946693	-0.0790311
Unknown.Tryptophan_248	1.01372	1.03038	0.913219	0.905006	1.04418	0.878354	0.853462	0.87221	0.842427	0.954981	0.930793	-0.103467
Unknown_249	1.05214	1.09167	0.959078	0.896026	1.11294	0.927496	0.947731	0.873094	0.908841	1.03859	0.980761	-0.0280261
Pi.Methylhistidine.Tryptophan_250	0.947436	1.03201	0.846553	0.785576	1.12956	0.713265	1.00518	0.810216	0.80759	0.846413	0.89238	-0.16427
Pi.Methylhistidine.Unknown_251	0.9923	1.16262	0.925205	0.863821	1.33575	0.794977	1.26012	0.884943	0.815223	0.937805	0.997277	-0.00393422
Unknown_252	0.972189	1.12565	0.97303	0.854825	1.28575	0.782264	1.24177	0.888862	0.780533	0.952573	0.985744	-0.0207157
Histamine.Unknown_253	0.992497	1.06619	0.981034	0.876326	1.18683	0.807117	1.15809	0.97115	0.844699	0.964149	0.984809	-0.0220848
Unknown_254	0.890138	1.16135	0.879097	0.919251	1.18521	0.805154	1.32255	0.914018	0.803765	0.8641	0.974463	-0.0373208
Myo.Inositol.Histamine_255	1.01134	1.05382	1.02479	0.968432	1.08835	0.793698	1.24249	1.05157	1.04643	0.845644	1.01266	0.0181458
Myo.inositol.Maltose_256	0.954726	0.965324	0.967079	0.923782	0.976838	0.755961	1.12151	0.982516	0.995967	0.812548	0.945625	-0.0806594
Taurine_257	0.988322	0.946725	0.975866	0.90236	1.09021	0.751513	1.03259	0.968118	0.889996	0.933859	0.947956	-0.0771082
Taurine.Myo.Inositol.Trimethylamine.N.oxide.Betaine_258	0.981382	0.968226	0.899582	0.89833	0.926574	0.775097	0.933899	1.04104	0.967306	0.903863	0.92953	-0.105426
Taurine_259	1.0697	1.06371	1.08562	0.995807	1.16592	0.903059	1.06142	0.940967	0.905846	1.08875	1.02808	0.0399549
cis.Aconitate.Glucose.Tyramine_260	1.05617	1.00349	1.02711	1.07205	0.966709	1.03705	0.777978	0.734626	0.83778	1.28426	0.979723	-0.0295547
Tyramine.Glucose_261	0.896141	0.816244	0.787479	0.931294	0.753717	0.825113	0.569826	0.556626	0.726317	1.17601	0.803877	-0.314953
Carnitine.sn.Glycero.3.phosphocholine_262	0.88114	0.903896	0.959968	0.858811	1.08993	0.691678	1.08163	0.830852	0.873713	0.765401	0.893702	-0.162134
O.phosphocholine_263	1.0511	0.991285	1.1911	0.707473	1.67784	0.586212	1.76117	0.68039	0.724863	0.928727	1.03002	0.0426666
Choline.O.Acetylcarnitine_264	1.2013	1.08531	1.0722	0.880311	1.06898	0.952965	0.90294	1.12891	0.978421	1.20751	1.04788	0.0674799
Unknown_265	1.18736	1.16545	1.228	0.964342	1.21052	1.27298	0.943075	0.916118	0.907141	1.34285	1.11378	0.155468
Unknown_266	1.24359	1.28981	1.19378	1.10712	1.12126	1.39423	0.895702	0.734221	0.955982	1.52937	1.14651	0.197244
Unknown_267	1.15322	0.97882	1.09877	0.907023	1.01451	0.910766	0.961039	0.863821	0.925853	1.31577	1.01296	0.0185777
B.Alanine.N.Nitrosodimethylamine_268	1.18311	0.919666	1.20863	1.24758	0.812115	1.27488	0.863384	1.3026	1.10317	1.16157	1.10767	0.147529
Unknown_269	1.08125	0.989018	1.05648	0.880359	1.22409	0.838316	1.11776	0.943096	0.923651	1.16938	1.02234	0.031876
Unknown_270	1.10343	0.887913	1.09131	1.07107	0.74389	0.96903	0.785967	1.14287	1.09749	1.01569	0.990867	-0.013236
Unknown_271	1.04474	0.92667	1.04734	1.07328	0.836122	1.0456	0.753642	1.12452	1.10632	1.03	0.998824	-0.00169724
Unknown_272	1.18429	1.1944	1.12911	1.34908	1.17126	1.22043	1.12866	1.13339	1.18412	1.08786	1.17826	0.236658
Unknown_273	1.14852	1.06232	1.19451	1.39975	1.11968	1.2354	1.05428	1.16261	1.23123	1.00552	1.16138	0.215843
Unknown_274	1.07014	1.06324	1.04524	1.22066	1.11032	1.13701	1.05158	1.15843	1.18734	1.04707	1.1091	0.149393
Unknown.t.Methylhistidine_275	1.0698	0.957592	1.02672	1.32347	0.989657	1.11802	0.960232	1.23385	1.23919	0.884802	1.08033	0.111478
Unknown.t.Methylhistidine_276	1.07708	0.873375	1.00786	1.4434	0.921306	1.16625	0.928278	1.31732	1.29899	0.796757	1.08306	0.115115
Creatinine_277	0.897752	0.870209	0.889979	1.0015	1.09004	0.920278	1.09458	0.95183	0.96756	0.744627	0.942835	-0.0849234
Creatine.phosphate_278	1.12198	1.06298	1.2915	0.94533	1.4165	0.896143	1.50154	1.02799	1.13018	0.954253	1.13484	0.182488
Creatine.N.N.Dimethylformamide_279	1.22263	0.97049	1.48647	1.049	1.3868	1.08829	1.38614	0.865609	0.997455	1.1253	1.15782	0.21141
Unknown_280	1.27788	0.788928	1.47068	1.01822	1.30732	0.987312	1.46346	0.922538	1.12134	1.09411	1.14518	0.195573
Unknown_281	1.12662	0.782485	1.24558	0.98556	1.13321	1.02431	1.19275	0.981403	1.01688	1.18183	1.06706	0.093644
Unknown_282	1.35112	0.714742	1.6407	1.14404	1.127	1.11065	1.49873	1.1936	1.28116	1.03729	1.2099	0.274893
Histamine.Unknown_283	1.06456	0.840121	1.16147	0.944769	1.07414	0.991133	1.1686	0.916919	0.961144	1.19331	1.03162	0.0449055
Histamine.Glutathione_284	1.19826	0.773301	1.30167	1.38869	0.716572	1.40307	0.85887	1.40268	1.19173	1.09203	1.13269	0.17975
Glutathione_285	1.01856	0.881014	1.10984	1.075	0.798402	1.2317	1.02242	0.987986	0.983135	1.18129	1.02893	0.0411508
UnknownHistamine_286	0.965769	0.924861	1.03912	1.02265	0.933273	1.23767	1.10771	0.900123	0.946511	1.20007	1.02777	0.0395241
Glutathione_287	0.928919	0.909156	0.96436	0.910581	0.930219	1.06785	1.0291	0.862369	0.905455	1.12251	0.963052	-0.0543144
Glutathione_288	0.8915	0.802093	0.98316	0.939653	0.774558	1.16947	0.85077	0.914903	0.953971	1.17166	0.945174	-0.0813482
Glutathione.Tyramine_289	0.91454	0.842345	0.95435	0.838375	0.954329	0.976584	0.962872	0.870909	0.943857	1.06548	0.932364	-0.101034
N.Acetylcysteine_290	0.94092	0.818716	0.967121	0.836307	0.830288	0.947276	0.934795	0.909415	0.975489	0.976999	0.913733	-0.130156
Glutathione.N.Acetylcysteine.Tyramine_291	0.964807	0.880108	1.03407	0.864809	1.08522	0.943225	1.0823	0.909451	0.997433	0.99069	0.975212	-0.0362126
Glutathione.N.N.Dimethylglycine.N.Acetylcysteine_292	0.951509	0.794752	0.964704	0.911264	0.855847	1.04469	0.864719	0.923627	0.999808	1.06534	0.937625	-0.0929167
Glutathione.Trimethylamine_293	0.936098	0.681341	0.961211	0.983608	0.712948	1.09361	0.784093	0.887799	1.00871	1.08352	0.913294	-0.130849
Unknown_294	0.858865	0.571362	0.962216	0.907399	0.657802	1.05785	0.789818	0.857234	0.959707	1.02259	0.864484	-0.210089
Unknown_295	0.92242	0.685531	0.893077	0.880736	0.671358	0.944293	0.809762	0.940295	0.98522	0.950038	0.868273	-0.203779
Unknown_296	0.975619	0.645384	1.01644	0.999581	0.730227	1.14142	0.88171	1.016	1.03032	1.05733	0.949403	-0.0749068
Unknown_297	0.982118	0.886915	1.02908	0.986009	0.90302	1.12766	1.02832	1.01788	1.05808	1.08066	1.00997	0.0143178
Unknown_298	0.9982	1.05073	0.857477	0.93554	1.03314	0.928966	1.13433	1.00717	1.04135	0.915391	0.990231	-0.0141635
Unknown_299	0.962497	0.989287	0.864217	0.99459	1.10598	1.07161	1.0022	0.950835	0.920687	1.00372	0.986562	-0.0195183
Unknown_300	1.00579	0.877628	0.991371	1.04936	0.994252	1.19673	0.969041	0.982795	0.926298	1.07214	1.00654	0.00940397
Aspartate_301	1.01551	1.67378	0.898016	1.04196	1.11968	1.02177	1.04869	0.977784	0.90552	1.02076	1.07235	0.100774
Aspartate_302	1.4149	0.880832	1.91579	1.40111	1.25482	0.756358	1.92194	0.83293	0.726769	0.643709	1.17492	0.232559
Unknown_303	1.26808	0.933294	1.6961	1.42772	1.1279	1.24911	1.3829	0.998628	0.937083	0.989827	1.20106	0.264313
Aspartate_304	1.15472	3.0145	1.32042	1.48356	0.863709	1.22569	1.19566	1.00159	1.02075	0.97335	1.3254	0.406424
Aspartate_305	1.49271	0.840139	2.08805	1.47495	1.22721	0.684682	2.07498	0.80921	0.701567	0.506581	1.19001	0.250972
Unknown_306_307	1.11146	0.722047	1.3082	1.13242	0.941301	1.14851	1.09424	0.983112	0.9602	0.946026	1.03475	0.0492851
Unknown_308	0.938091	0.821349	0.941569	1.0355	0.77473	1.11529	0.861074	1.02006	0.982435	1.01843	0.950853	-0.0727051
Unknown_309	1.06448	0.866964	1.06138	1.12974	0.847745	1.26113	0.982819	1.10517	1.07878	1.149	1.05472	0.0768611
Unknown_310	1.06291	0.952268	1.02903	1.06579	0.883579	1.18154	1.03191	1.06357	1.05246	1.10094	1.0424	0.0599085
Unknown_311	1.12123	0.934985	1.16899	1.05074	0.93207	1.18151	1.16745	1.14822	1.17821	1.17238	1.10558	0.144802
Unknown_312	1.14783	1.05233	1.1363	1.0645	1.11681	1.0444	1.14411	1.20972	1.10338	1.12447	1.11439	0.156249
Unknown_313	1.22948	1.16389	1.27928	1.09637	1.38956	0.994494	1.5256	1.15597	1.09989	1.17879	1.21133	0.276594
Aspartate.Citrate_314_315	1.37765	0.854176	1.71676	1.29478	1.28393	0.855277	1.6813	1.02656	0.892677	0.881948	1.18651	0.246719
Unknown_316	1.50256	0.909893	1.96888	1.44067	1.44946	2.17955	1.82258	1.98347	1.92439	1.0501	1.62315	0.6988
Unknown_317	1.22478	0.996098	1.32843	0.887342	1.25796	0.857678	1.38299	1.03354	0.946704	1.08397	1.09995	0.137439
Unknown_318	1.16905	1.43617	1.31867	1.02076	1.27631	0.994001	1.29962	0.933264	0.786362	1.13478	1.1369	0.185103
Unknown.Aspartate_319	1.24718	0.985917	1.33983	1.07632	1.24462	0.885602	1.23157	0.978653	0.885437	1.17743	1.10526	0.144381
N.Carbamoylaspartate.Citrate_320_321	1.39961	0.79801	1.71954	1.17686	1.0917	1.15889	1.32396	1.22048	1.11781	0.945852	1.19527	0.257337
N.Carbamoylaspartate.Malate_322	1.0541	0.827742	1.05065	0.671511	1.02892	0.703296	1.05748	0.785424	0.690996	0.997361	0.886749	-0.173402
N.Carbamoylaspartate.Unknown_323	1.18131	1.11548	1.16241	1.00978	1.13657	1.04711	1.06543	1.00087	0.855271	1.0951	1.06693	0.093471
N.Carbamoylaspartate.Citrate_324	1.2112	1.026	1.21207	1.0275	1.20464	1.00632	1.10057	1.00347	0.924084	1.13036	1.08462	0.117191
N.Carbamoylaspartate.Unknown_325	1.22582	1.14804	1.19697	1.09698	1.16802	1.16725	1.04865	0.994666	0.913933	1.22339	1.11837	0.161401
N.Carbamoylaspartate.Unknown_326	1.24814	1.11705	1.21548	1.17618	1.05387	1.20459	1.01849	0.999822	0.976603	1.2391	1.12493	0.169836
Unknown_327	1.28315	1.25664	1.22922	1.40245	0.962711	1.58419	0.99001	1.04442	1.13115	1.50507	1.2389	0.30906
Glutathione_328	1.19035	1.11824	1.13233	1.26551	0.930123	1.34964	1.13017	1.0735	1.11101	1.3663	1.16672	0.222456
Glutathione_329	1.03291	1.23899	1.08357	1.13963	1.05494	1.12053	1.23521	1.07038	1.06603	1.16193	1.12041	0.164029
Glutathione_330	1.1011	1.24178	1.20713	1.07044	1.2779	1.07218	1.60079	1.08728	1.02667	1.09411	1.17794	0.236262
Glutathione_331	1.03352	1.49605	1.12761	0.980047	1.73881	0.945489	2.13304	0.960939	0.956475	1.01365	1.23856	0.308667
Glutathione.B.Alanine_332	0.99793	1.19485	1.08567	0.928839	1.44229	0.796795	1.65944	0.919588	0.880918	0.9281	1.08344	0.115623
B.Alanine_333	0.984838	1.07478	1.07325	0.971298	1.24538	0.782808	1.3247	0.940278	0.872156	0.917117	1.01866	0.0266735
Glutathione_334	1.04076	1.37504	1.26241	1.17422	1.77047	0.92957	2.17281	1.01505	1.02358	0.945917	1.27098	0.345944
Glutathione.Citrate_335	1.03289	1.01097	1.12815	0.51528	1.08441	0.939302	1.15631	1.05582	1.02963	0.959011	0.991177	-0.0127856
B.Alanine.Citrate_336	1.07798	1.45037	1.2499	0.879382	1.63261	1.01381	1.8027	0.839373	0.82604	0.988806	1.1761	0.234006
Glutathione.Citrate_337	1.06368	1.11067	1.17199	0.576056	1.17991	0.951716	1.28117	1.00392	1.02765	0.944504	1.03113	0.0442195
Citrate_338	0.955783	1.17567	1.07306	0.698879	1.30942	0.926141	1.30116	0.853282	0.793896	0.904206	0.99915	-0.00122673
Glutathione_339	1.10568	1.37623	1.24796	0.854425	1.88084	0.938184	2.00623	0.843071	0.932991	0.905434	1.2091	0.273939
Unknown_340	1.07778	1.51361	1.26181	0.855989	2.00085	0.762966	2.18504	0.757854	0.854156	0.737886	1.20079	0.263989
Glutamine_341	1.08656	1.29554	1.29428	0.899125	1.72767	0.699383	1.95548	0.807233	0.914815	0.642497	1.13226	0.179204
Glutamine_342	1.1044	1.10725	1.31738	0.963821	1.43968	0.744814	1.58277	0.87931	0.955249	0.681289	1.0776	0.107817
Glutamine.N.Carbamoylaspartate_343	1.19384	0.941282	1.3109	1.06481	1.22175	0.868149	1.41054	1.13029	1.21045	0.882043	1.12341	0.16788
Glutamine.Carnitine_344	1.13705	0.951149	1.279	1.00099	1.20848	1.10655	1.1638	1.03979	1.08655	1.1274	1.11007	0.150657
Glutamine.N.Carbamoylaspartate_345	1.20281	0.960743	1.31619	1.08966	1.20004	0.975554	1.30914	1.09571	1.18976	0.984321	1.13239	0.179375
Unknown.Carnitine_346	1.18618	1.05412	1.33405	1.14116	1.25344	1.21559	1.19531	0.948308	1.06475	1.16299	1.15559	0.20863
Glutamine_347	1.18278	1.00066	1.26929	1.10368	1.17006	0.996603	1.26203	1.0374	1.13554	1.01608	1.11741	0.160161
Unknown.Carnitine_348	1.16914	1.05218	1.2623	1.13702	1.14996	1.13708	1.14937	0.988893	1.04388	1.09485	1.11847	0.161524
Glutamine.Malate_349	1.19115	1.06209	1.18934	1.02735	1.24183	1.04237	1.2247	1.03006	1.07744	1.13398	1.12203	0.16611
Unknown_350	0.778618	0.777248	0.746605	0.700095	0.879559	0.74672	0.887885	0.786697	0.767205	0.772266	0.78429	-0.350541
Glutamate.Malate_351	1.12778	1.10839	1.10394	1.08114	1.19729	1.1307	1.08745	0.975784	0.918952	1.20162	1.0933	0.128695
Unknown.Glutamate_352	1.10913	1.33425	1.06973	1.00717	1.05068	1.13199	1.02609	0.978533	0.973047	1.17812	1.08587	0.118856
Glutamate.Malate_353	1.09031	0.715685	1.08931	0.972282	0.934123	0.987037	1.02068	0.990747	0.987797	1.05321	0.984117	-0.0230975
Unknown_354	1.05212	0.937404	1.04949	1.0089	0.893913	1.07371	0.920117	0.972265	0.915013	1.051	0.987393	-0.0183037
Glutamate.Pyruvate_355	1.02482	1.34575	1.02056	1.09217	0.852953	1.12773	0.853207	1.01588	0.950042	1.02256	1.03057	0.0434374
Pyruvate_356	1.08454	0.727898	1.06073	0.990416	0.855387	0.948926	0.932775	1.04342	1.01144	1.01133	0.966686	-0.048881
Malate.Glutamate.Unknown_357	1.12276	0.540609	1.11902	0.960426	0.826383	0.941315	0.90848	1.06469	0.99944	0.978815	0.946193	-0.0797932
Malate.Glutamate.Unknown_358	1.72209	0.816621	1.70152	1.00306	0.988728	0.924961	0.984855	1.05067	0.866665	0.879326	1.09385	0.129415
Glutamate_359	1.07716	0.730542	1.08197	0.916348	0.863003	0.892094	0.939297	1.02158	0.977696	0.986547	0.948624	-0.0760923
Glutamate_360	1.14507	0.932619	1.19596	1.06533	0.976099	1.11221	1.04925	0.858198	0.950636	1.12357	1.04089	0.0578235
Glutamate.Unknown_361	1.12365	0.850936	1.13135	1.04763	0.866182	1.10828	0.939287	0.973314	1.01893	1.14859	1.02081	0.0297193
Glutamate_362	1.41772	0.683919	1.79859	1.0465	1.44191	1.08668	1.88965	1.0354	1.293	1.06666	1.276	0.351631
Unknown.Glycylproline.Valine_363	1.23464	0.609545	1.45629	1.08082	1.08797	1.06168	1.38655	1.08679	1.18358	0.979167	1.1167	0.159245
Acetone_364	0.955658	0.814938	0.844567	1.42561	0.624301	1.12503	0.727473	1.01703	0.963101	0.8409	0.933861	-0.0987203
Unknown_365	1.02155	0.802396	1.10789	0.92559	1.34662	0.846451	1.23578	0.850652	0.853736	0.790425	0.978109	-0.0319323
Glutathione_366	0.969469	1.04205	1.06777	0.896388	1.52176	0.764586	1.45997	0.785157	0.790775	0.69909	0.999702	-0.000429556
Glutamine.Glutathione_367	1.00313	1.17727	1.15311	0.966594	1.4776	0.753063	1.61967	0.839088	0.846792	0.700076	1.05364	0.0753805
Glutamine.Glutathione_368	0.926658	1.34158	1.06302	0.922393	1.60918	0.753966	1.72374	0.812228	0.777861	0.698839	1.06295	0.0880701
O.Acetylcholine.Glutamine.Glutathione_369	0.993556	1.37632	1.14161	0.952466	1.6569	0.734236	1.95165	0.857673	0.879806	0.703777	1.1248	0.169668
Glutamine.Glutathione.Glutamate_370	1.05347	1.30338	1.17606	0.968946	1.43534	0.763964	1.67579	0.960207	0.99337	0.753325	1.10839	0.148459
Glutamine.Glutamate_371	1.13361	0.898452	1.19849	1.02981	1.07855	0.900647	1.18277	1.06821	1.07056	0.928034	1.04891	0.0688967
Glutamine.Unknown_372	1.13856	0.723533	1.14875	1.08032	0.87965	1.06759	0.984987	1.03258	1.03275	1.1286	1.02173	0.0310178
Glutamine_373	1.11975	0.516235	1.14745	1.01131	0.825844	1.01678	0.921658	1.03197	1.01586	1.06877	0.967563	-0.0475725
Glutamate_374	1.10092	1.06532	1.0669	1.10083	0.875983	1.08796	0.956219	1.05767	1.04789	1.07108	1.04308	0.0608461
Unknown_375	1.12494	1.59927	1.09648	1.21448	1.19796	1.11695	1.3105	1.22243	1.14829	1.02319	1.20545	0.269571
Glutamate.N.Acetylcysteine_376	1.03012	0.898895	1.00673	1.07261	0.785989	0.952884	0.862615	1.09078	1.04563	0.963664	0.970992	-0.0424692
Unknown_377	0.988017	0.760106	0.97584	1.01297	0.720979	1.15613	0.72796	1.07147	0.990324	0.937447	0.934124	-0.0983137
Glutamate_378	1.04121	0.678353	1.05095	0.99394	0.760776	1.01293	0.824784	1.04518	0.992786	1.00851	0.940943	-0.0878208
Glutamate.N.Acetylglutamine.N.Acetylornithine_379	1.02932	0.719399	0.900368	1.25621	0.68602	1.06068	0.769041	1.06264	1.01619	0.967071	0.946694	-0.0790303
Unknown_380	1.11575	0.830437	0.965385	1.3783	1.72204	1.13157	2.27339	1.1251	1.49619	0.976151	1.30143	0.3801
Unknown_381	1.00396	0.856148	0.833498	1.26673	0.846867	1.04397	0.917305	0.968032	0.983836	0.939855	0.966021	-0.0498736
Unknown.Glycoproline_382	0.985399	0.800598	0.858071	1.16877	0.753451	1.00651	0.819049	0.945743	0.956729	0.927335	0.922166	-0.116901
Glycoproline.Unknown.N.Acetylaspartate_383	0.985226	0.85243	0.883282	1.2071	0.720213	1.09713	0.807462	0.945629	0.97385	1.00298	0.94753	-0.0777568
Glycoproline.Unknown_384	0.968422	0.816353	0.874662	1.01523	0.739959	0.974643	0.758605	0.911497	0.912959	0.944423	0.891675	-0.16541
Glycoproline.Isoleucine_385	0.993419	0.821897	0.925543	0.978808	0.727743	0.974781	0.790253	0.976202	0.949416	0.971242	0.91093	-0.134587
Glycoproline.Isoleucine_386	1.05139	0.80662	1.01632	1.07575	0.692932	1.04718	0.851557	1.0822	1.02698	1.00027	0.965121	-0.051218
Unknown_387	0.98767	0.87319	1.03807	1.00055	0.854043	1.02173	0.945461	0.970057	0.936906	0.958994	0.958668	-0.0608969
Unknown_388	1.08123	0.714279	1.20482	0.883858	1.01788	0.928732	1.18385	0.927235	1.00495	0.964847	0.991168	-0.0127986
Acetate_389	1.26297	0.752635	1.63159	0.727005	1.16162	0.787342	1.53506	0.981453	1.14279	0.906104	1.08886	0.122814
Unknown_390	1.28643	0.686008	1.70727	0.972499	1.36386	1.1432	1.61749	0.95248	1.12726	0.978763	1.18353	0.243094
Unknown_391	1.25494	0.757453	1.5272	0.989778	1.2644	1.08273	1.45134	0.959336	1.11003	0.994355	1.13916	0.187966
Unknown_392	1.1343	0.967448	1.12744	1.38294	0.873737	1.16884	0.970708	1.27822	1.21806	0.929177	1.10509	0.14416
Unknown_393	1.08352	0.931209	0.995415	1.14968	1.0888	1.10238	0.92568	1.12664	1.05031	0.942411	1.0396	0.0560337
Unknown_394	1.09696	0.832923	1.06563	1.3278	0.767919	1.23616	0.835763	1.22149	1.1803	0.953052	1.0518	0.07286
Leucine_395	0.972619	0.738437	0.919956	1.02525	0.782013	1.00348	0.799879	1.00008	0.97085	0.917365	0.912993	-0.131325
N.Acetylornithine.Leucine.Unknown_396	0.967478	0.749941	0.92832	0.976213	0.803399	0.981903	0.811188	0.955694	0.920223	0.94972	0.904408	-0.144955
Na.Acetyllysine.Leucine.Unknown_397	1.02015	0.82993	1.01614	1.04629	0.720289	1.11652	0.843466	1.04685	0.979921	1.12041	0.973996	-0.0380118
Unknown_398	0.988241	0.935022	0.889356	0.845607	1.11389	0.901599	0.970498	0.879529	0.797109	1.08407	0.940492	-0.0885125
Unknown_399	0.873061	0.74635	0.666253	1.52583	0.544774	1.10776	0.626926	0.980707	0.909293	0.809429	0.879038	-0.186002
Unknown_400	0.903866	0.923914	0.81977	0.930525	0.933611	0.850126	1.17518	0.94263	1.00451	0.842132	0.932626	-0.100629
Alanine_401	0.937537	0.946794	0.882531	0.78811	1.1762	0.781216	1.08048	0.826547	0.833459	0.818306	0.907118	-0.140638
Unknown_402	1.02376	0.83453	0.998362	1.04897	0.699675	1.09984	0.943129	1.11665	1.06488	1.10862	0.993843	-0.00890965
Threonine_403	0.70119	0.693251	0.461267	1.096	0.606769	0.789134	0.55305	0.706865	0.687575	0.618124	0.691323	-0.532569
Lactate_404	0.840234	0.826397	0.705369	0.566405	1.11655	0.697318	1.01814	0.719703	0.752003	0.770236	0.801235	-0.319703
Threonine_405	0.79438	0.840623	0.641355	0.890899	0.964752	0.877754	0.840523	0.676819	0.684013	0.835724	0.804684	-0.313505
Lactate_406	0.885107	0.864468	0.755175	0.714252	1.10577	0.79301	0.964333	0.719024	0.749949	0.805284	0.835638	-0.259051
Unknown_407	0.792534	0.726742	0.454449	1.78406	0.38842	1.1437	0.375709	0.837679	0.808056	0.717479	0.802882	-0.316739
Unknown_408	0.833595	0.885604	0.71502	1.16358	0.70536	1.07351	0.789	0.867181	0.879101	0.980964	0.889291	-0.169272
Unknown.Isoleucine_409	0.860867	0.841032	0.750308	1.00247	0.809474	0.961978	0.871895	0.870022	0.873484	0.947131	0.878867	-0.186284
Unknown_410	0.935339	0.888376	0.835004	1.0156	0.831792	0.97614	0.953943	0.972141	0.944708	1.00842	0.936147	-0.0951932
X5.6.Dihydrothymine_411	1.0099	0.874026	0.911885	1.13487	0.751657	1.03512	0.967627	1.07873	1.01011	1.05625	0.983018	-0.0247098
X5.6.Dihydrothymine_412	1.04722	1.06775	0.944127	1.15471	0.820761	1.08352	1.05756	1.12155	1.06268	1.07802	1.04379	0.0618325
Unknown_413	1.03741	0.898458	0.987361	1.31491	0.817068	1.22907	0.980352	1.06559	1.06122	1.06122	1.04527	0.0638693
Ethanol_414	1.04036	0.849264	1.00989	1.37972	0.777016	1.33289	0.897402	1.04475	1.08517	1.03296	1.04494	0.063423
Ethanol_415	1.14149	1.00144	0.92384	1.36551	0.799878	1.19651	1.00672	1.3008	1.455	0.9752	1.11664	0.159163
Isopropanol_416	0.976711	0.938366	0.90249	1.13274	0.728953	1.15369	0.905492	0.996965	0.964774	1.07502	0.977521	-0.0328006
Ethanol_417	1.09623	0.985413	0.913292	1.29389	0.799109	1.15956	1.04252	1.21158	1.35176	1.01794	1.08713	0.120521
Isopropanol_418	1.00143	0.947082	0.897633	1.14425	0.78467	1.14459	0.996875	1.06518	1.07801	1.05352	1.01132	0.0162466
Unknown_419	0.754771	2.14623	0.650054	0.704375	1.83761	0.819743	2.55313	1.28545	1.37574	0.849452	1.29766	0.375908
Unknown_420	0.786062	2.09353	0.669763	0.74831	1.78292	0.832359	2.33507	1.19487	1.30843	0.869218	1.26205	0.335772
Unknown_421	0.826547	1.68547	0.725079	0.883203	1.41753	0.921915	1.76755	1.03947	1.14918	0.918852	1.13348	0.180759
Unknown_422	0.856766	1.28304	0.780998	0.956363	1.0745	0.980315	1.18265	0.950713	1.00491	0.987442	1.00577	0.00829981
Unknown_423	0.873351	1.09088	0.832341	0.995162	0.967585	1.00009	1.06144	0.933387	0.940196	0.985008	0.967944	-0.0470047
Unknown_424	0.85919	1.03733	0.765321	0.916476	0.967658	0.803909	1.01748	0.891671	0.893368	0.903184	0.905559	-0.143119
Unknown_425	0.838463	0.909322	0.757536	0.952942	0.982695	0.932807	0.864942	0.886674	0.957975	0.914554	0.899791	-0.152338
Unknown_426	0.82305	0.889563	0.741936	0.978834	0.994293	0.907566	0.885915	0.888129	0.947713	0.902804	0.89598	-0.158461
Valine_427	0.839456	0.81362	0.71404	0.828149	0.962816	0.790465	0.841924	0.837181	0.82345	0.800272	0.825137	-0.277294
Valine_428	0.868066	0.835427	0.758031	0.824572	1.01213	0.851353	0.843035	0.816127	0.809791	0.85399	0.847252	-0.239137
Isoleucine_429	0.863117	0.840254	0.792275	0.893121	0.891233	0.863812	0.868208	0.881534	0.834676	0.912678	0.864091	-0.210745
Valine_430	0.88413	0.818468	0.788169	0.841444	0.905187	0.839559	0.831129	0.848511	0.831537	0.916304	0.850444	-0.233712
Leucine.2.Hydroxyisovalerate_431	0.956435	0.867535	0.879908	0.971871	0.833102	0.930547	0.874779	0.942679	0.876013	0.990736	0.91236	-0.132324
Leucine.2.Hydroxyisovalerate_432	0.981738	0.859244	0.927267	0.974614	0.870976	0.946715	0.910873	0.975834	0.892831	0.967714	0.930781	-0.103487
Isoleucine_433	0.999365	0.881555	0.968725	0.988492	0.836633	0.993997	0.933554	0.991309	0.915737	1.03199	0.954136	-0.0677332
Unknown_434	1.04106	0.937618	1.03532	1.04573	0.756261	1.07874	0.961756	1.0313	0.957856	1.15601	1.00016	0.000237766
Isoleucine_435	1.00912	0.896301	0.980463	0.995707	0.750492	1.04715	0.933282	1.03729	0.961225	1.10824	0.971926	-0.041081
Pantothenate.Isoleucine.Unknown_436	1.05022	0.90205	1.04667	1.04702	0.724484	1.12227	0.96371	1.07294	1.00189	1.17472	1.0106	0.015207
Pantothenate.Isoleucine_437	1.01394	0.87892	1.00095	1.02137	0.698937	1.10539	0.908443	1.04307	0.973328	1.15656	0.980091	-0.0290125
Unknown_438	0.926405	0.918319	0.725824	1.41219	0.511019	1.1383	0.668877	1.03266	0.950091	0.968221	0.925191	-0.112177
Pantothenate.Unknown_439	0.920374	0.875546	0.918547	0.969244	0.639357	1.16657	0.738806	0.925486	0.921263	1.22709	0.930229	-0.104342
Unknown_440	0.772264	0.712457	0.845592	0.843079	0.863097	0.96148	1.08315	0.802931	0.872007	0.906954	0.866301	-0.20706
Unknown_441	0.733307	0.795941	0.667645	0.827104	0.924375	0.677961	0.766179	0.965726	1.13559	0.646599	0.814042	-0.296824
Unknown_442	0.718028	0.0237404	0.646121	1.09787	1.0915	1.12342	0.575941	0.135309	1.51376	0.578104	0.750379	-0.414308

## Sheet: Sinus_UnivariateTestOutputs
Metabolite/Bucket	95% Conf. Int. Mean.	Unadjusted pvals	BH pvals	Bonf pvals
Unknown_312	(4887.67355,10132.5229)	0	0.00561	0.01046
Myo.inositol_224	(-175532.26296,-83061.03245)	0	0.00561	0.01121
Unknown_89	(1467.41518,3276.45969)	0	0.00692	0.02075
Glucose_233	(-166088.60646,-73252.34595)	0.0001	0.00768	0.03099
Glucose_232	(-243730.18074,-102142.81517)	0.0001	0.00768	0.04069
Glucose_230	(-217936.76468,-90455.19939)	0.0001	0.00768	0.04608
Glucose_234	(-153965.96139,-64599.67418)	0.0001	0.00788	0.05513
Unknown_111	(2645.58637,7100.45786)	0.0003	0.01326	0.11996
Unknown_245	(-30424.80304,-11820.10405)	0.0003	0.01326	0.12614
Unknown_1	(-13797.32875,-5516.66262)	0.0003	0.01326	0.13648
Glucose.UDP.glucuronate_229	(-139639.62145,-51183.59932)	0.0003	0.01326	0.1522
Lactate_161	(-140729.29519,-50787.537)	0.0004	0.01326	0.15912
Glucose_133	(-116019.13471,-42594.37249)	0.0004	0.0148	0.19235
Glucose_182	(-177370.63544,-63550.5045)	0.0005	0.01696	0.23742
Glucose_181	(-232099.17238,-82067.17152)	0.0006	0.01765	0.2648
Unknown_5	(-2579.28661,-856.00772)	0.0008	0.0201	0.33581
NADPH.Unknown_88	(-7156.40979,-2563.83521)	0.0008	0.0201	0.34174
Unknown_272	(10627.56887,32732.41959)	0.001	0.02366	0.4524
Unknown_148	(20086.69029,60426.89597)	0.0011	0.02366	0.46452
Unknown_316	(49950.83894,157925.51805)	0.0011	0.02366	0.48183
Unknown_140	(11468.29474,37923.24446)	0.0011	0.02366	0.49678
Unknown_157	(5655.93142,18913.75624)	0.0014	0.02813	0.61881
Valine_428	(-38381.19651,-11481.20016)	0.0016	0.02912	0.68767
Valine_427	(-37272.37049,-11468.50831)	0.0016	0.02912	0.72092
Unknown_147	(18431.05222,59009.88184)	0.0017	0.02912	0.72792
Unknown_313	(9747.22476,33417.73279)	0.0018	0.03052	0.79346
Unknown_206	(-155647.19278,-42602.78152)	0.0021	0.03377	0.91179
Unknown_2	(-3897.60265,-361.96489)	0.0218	0.11741	1
NAD_3	(-320.45201,1309.1987)	0.2165	0.47726	1
NAD_4	(145.12403,3960.58739)	0.0373	0.16912	1
Unknown_6	(-5082.86779,-350.66911)	0.0272	0.13895	1
NAD_7	(-650.12917,1025.4252)	0.6409	0.79091	1
Unknown_8	(-5287.38411,-274.88378)	0.0318	0.1545	1
Unknown_9	(-1507.07092,4171.23156)	0.3213	0.58013	1
AMP.Unknown_10	(-773.86316,6929.25951)	0.1051	0.3003	1
Unknown_11	(240.75802,6631.07779)	0.0375	0.16912	1
ADP.Unknown_12	(-1295.32145,1509.62056)	0.8727	0.92117	1
Unknown_13	(-470.81578,4279.99258)	0.1058	0.3003	1
Formate_14	(-4989.26162,4001.70158)	0.8169	0.88364	1
NAD_15	(292.76368,19538.85251)	0.0445	0.18531	1
Unknown_16	(873.86968,5574.40666)	0.0103	0.07707	1
Unknown.NAD_17	(-932.34044,4593.5847)	0.1793	0.42349	1
Unknown_18	(-54001.56298,-2307.68257)	0.0346	0.16197	1
Unknown_19	(-14244.82958,5280.04081)	0.3444	0.60206	1
Unknown_20	(-2231.40048,3012.52127)	0.7544	0.8573	1
Anserine.AMP_21	(-691.06262,1140.43642)	0.6045	0.78155	1
AMP_22	(-2456.00504,6951.15334)	0.3175	0.58013	1
ATP.Unknown_23	(-49902.57816,-10163.48126)	0.0065	0.06417	1
Adenine.Unknown_24	(-4885.82792,6528.40228)	0.7641	0.85843	1
NAD.Unknown_25	(-25128.39108,24007.26366)	0.962	0.97993	1
NAD.Adenine_26	(-912.41882,10405.14064)	0.0911	0.29141	1
Unknown_27	(-2776.47391,4175.19227)	0.6693	0.8019	1
Unknown_28	(-1524.63137,3133.42655)	0.4605	0.6775	1
Unknown.NADP_29	(-536.67146,5506.90978)	0.1002	0.2921	1
Unknown_30	(-2065.82692,8402.77949)	0.2034	0.46547	1
Unknown_31	(-1767.33848,11301.46869)	0.1334	0.35043	1
Unknown_32	(-5890.26264,3303.80159)	0.5339	0.73146	1
Unknown_33	(-6153.35748,2101.38095)	0.2921	0.55989	1
Unknown_34	(-1586.87579,2081.46915)	0.7776	0.86031	1
Unknown_35	(-2791.33873,2764.21919)	0.9917	0.9989	1
Unknown_36	(-2859.21301,3356.30594)	0.8643	0.91453	1
Unknown_37	(-1042.11751,2990.57108)	0.3209	0.58013	1
Unknown_38	(-6585.58761,3311.20447)	0.477	0.69249	1
Unknown_39	(-13381.84135,3210.07442)	0.1931	0.44652	1
Unknown_40	(-19855.13848,5668.0837)	0.2555	0.51219	1
Unknown_41	(-113.43133,11677.81594)	0.054	0.20965	1
Pi.Methylhistidine_42	(-1213.41717,3081.44947)	0.3699	0.62451	1
UDP.glucuronate.UDP.glucose.Unknown_43	(-12067.72919,55755.23312)	0.1793	0.42349	1
UDP.glucuronate.UDP.glucose.Unknown_44	(-105975.90438,39832.58211)	0.3501	0.60718	1
Unknown_45	(-87542.33955,118037.05968)	0.7572	0.8573	1
Unknown_46	(-12987.23675,102811.03701)	0.1173	0.32205	1
Unknown_47	(-1349.05333,6827.0797)	0.1709	0.40806	1
Unknown.Uridine_48	(-35288.76564,355.40601)	0.0542	0.20965	1
Unknown_49	(-10927.97611,27029.36706)	0.366	0.62451	1
Unknown_50	(-47585.76186,-5722.37372)	0.0159	0.10071	1
Unknown_51	(-4452.85847,10403.32988)	0.4074	0.64981	1
Unknown_52	(-12085.66082,15486.13916)	0.7923	0.87097	1
Histamine_53	(-11069.13278,21475.43996)	0.4944	0.71077	1
Unknown_54	(-8167.60269,2310.24865)	0.2507	0.50723	1
Unknown_55	(-8810.3901,2260.24963)	0.2226	0.48367	1
Unknown.Tryptophan_56	(-3849.3931,2166.72795)	0.5615	0.757	1
Unknown_57	(-43.79398,3506.79009)	0.0552	0.20965	1
Unknown_58	(-3960.48302,7370.05201)	0.5261	0.73146	1
Unknown_59	(-5054.86668,203.74183)	0.0678	0.24095	1
Unknown.Tryptophan_60	(-6123.39085,-755.35677)	0.0153	0.10071	1
Unknown_61	(-595.97981,1136.71179)	0.5177	0.72727	1
Phenylalanine_62	(-4681.30602,2741.75984)	0.5873	0.77299	1
Phenylacetate.Phenylalanine_63	(-4869.92399,1635.2297)	0.3072	0.57377	1
Phenylacetate.Phenylalanine.5.Hydroxyindole.3.acetate_64	(-6005.47118,1631.423)	0.2405	0.4949	1
Phenylacetate_65	(-4207.45276,2471.69769)	0.5818	0.77038	1
Unknown_66	(-5368.59502,3510.10474)	0.6627	0.8019	1
Phenylacetate.Phenylalanine_67	(-9910.7216,1017.8204)	0.0995	0.2921	1
Phenylacetate.Phenylalanine.Tryptophan_68	(-9816.63529,-204.67693)	0.0424	0.17977	1
Unknown_69	(-5598.73141,4164.55514)	0.7572	0.8573	1
Unknown_70	(-7178.75317,1361.70337)	0.1666	0.40801	1
Unknown_71	(-7720.46003,721.12922)	0.0977	0.2921	1
Tyrosine_72	(-8677.77885,-617.42127)	0.0265	0.13781	1
Unknown_73	(-7381.82986,-345.60364)	0.0338	0.16197	1
Carnosine.Anserine_74	(-11088.16875,-1915.77791)	0.0096	0.07625	1
Unknown_75	(-27671.891,23860.23279)	0.8766	0.92214	1
Unknown_76	(-6643.03854,2158.69846)	0.2934	0.55998	1
Tyrosine.Tyramine_77	(-8220.78698,-1671.29527)	0.0057	0.06055	1
Unknown_78	(-5164.33206,1811.97281)	0.323	0.58088	1
Fumarate_79	(-13577.47254,3630.23063)	0.2374	0.4949	1
Unknown_80	(-1528.23652,1631.78953)	0.9447	0.96684	1
Unknown_81	(-1871.1812,1299.71038)	0.6993	0.8259	1
Unknown_82	(-2225.85789,969.23164)	0.4149	0.6524	1
Unknown_83	(-2202.1457,2032.55588)	0.9334	0.95749	1
Unknown_84	(-3223.15834,4588.67168)	0.7127	0.83495	1
Unknown_85	(-1672.4177,1273.62595)	0.777	0.86031	1
Unknown_86	(-2350.73416,3828.92252)	0.6105	0.78245	1
Unknown_87	(-662.65804,1145.35863)	0.574	0.76562	1
AMP_90	(-788.92799,18471.8595)	0.0678	0.24095	1
AMP.ATP_91	(-3113.42151,21299.97338)	0.1285	0.34248	1
AMP.ADP_92	(-2545.12916,5528.82273)	0.4448	0.6634	1
ATP_93	(-1423.13327,5149.63793)	0.2392	0.4949	1
Unknown_94	(-1616.77649,4737.18518)	0.3106	0.5757	1
Unknown_95	(-4136.659,4131.27942)	0.9989	0.9989	1
Unknown.NAD_96	(-46220.99569,-2927.42559)	0.0285	0.14174	1
Unknown_97	(-4075.52099,10235.88155)	0.3735	0.62451	1
Unknown_98	(1744.35043,9735.5916)	0.0077	0.0652	1
Unknown_99	(-6899.21916,17327.84409)	0.3618	0.62113	1
Unknown_100	(877.27821,8731.7751)	0.0198	0.10967	1
Unknown_101	(-3992.79458,15626.83325)	0.2173	0.47726	1
NAD_102	(1292.01971,7098.85783)	0.0078	0.0652	1
Unknown_103	(-4001.17363,6485.02166)	0.6034	0.78155	1
Unknown.UDP.glucose.NADH_104	(7560.83822,34494.48079)	0.005	0.05897	1
Unknown.Cytosine.UDP.glucose.NADH_105	(4676.95354,32207.39243)	0.0132	0.08896	1
Unknown.Cytosine.UDP.glucose_106	(1929.49857,15555.07621)	0.0156	0.10071	1
Unknown.GTP_107	(1451.66602,12326.23226)	0.0166	0.1011	1
Unknown_108	(-26300.6885,13655.68011)	0.5037	0.72038	1
unknown_109	(2048.42084,12320.07744)	0.0091	0.07517	1
unknown_110	(1456.44436,9437.57748)	0.0106	0.07707	1
Unknown_112	(-1274.21616,3042.43741)	0.398	0.64184	1
Unknown_113	(-2310.01058,3232.57473)	0.7224	0.83931	1
Unknown_114	(158.33113,3714.63193)	0.0348	0.16197	1
UDP.glucuronate.UDP.glucose_115	(-443.06458,4530.76083)	0.098	0.2921	1
unknown_116	(-426.01018,1337.53973)	0.2894	0.55989	1
Unknown_117	(516.44879,4415.94489)	0.0171	0.1011	1
Unknown_118	(1606.22005,8295.27173)	0.0077	0.0652	1
unknown_119	(-2323.24328,-501.52426)	0.006	0.06055	1
Unknown_120	(13813.16322,66327.28601)	0.007	0.0651	1
Unknown_121	(-2153.89493,11075.75305)	0.1674	0.40801	1
Unknown_122	(-8141.78739,13824.08928)	0.5904	0.77482	1
Unknown_123	(-33179.90902,20023.40437)	0.6025	0.78155	1
Maltose.Glucose_124	(-57174.92651,-13790.6705)	0.0032	0.04401	1
Unknown_125	(-3595.07826,793.51982)	0.1926	0.44652	1
Unknown_126	(-3771.75041,2653.25747)	0.7121	0.83495	1
Unknown_127	(-7548.50569,2630.02554)	0.3157	0.5796	1
Unknown_128	(-5078.93273,5529.63622)	0.9293	0.95559	1
Unknown_129	(-1311.65734,8126.30963)	0.1422	0.35723	1
Unknown_130	(-717.30967,7310.10902)	0.0994	0.2921	1
Unknown_131	(-725513.21207,389962.0187)	0.5313	0.73146	1
Glucose_132	(-145599.91944,-37395.7555)	0.0028	0.04259	1
NADP.Unknown_134	(-11479.83459,6273.12413)	0.5337	0.73146	1
Unknown_135	(-4065.37097,7799.05237)	0.5126	0.72266	1
Glutathione.GTP_136	(-6696.97013,5809.02588)	0.8799	0.92214	1
Unknown_137	(-37897.51891,67995.53264)	0.5547	0.7505	1
NADH.NADP_138	(404.16977,15728.94056)	0.0403	0.17618	1
Unknown_139	(3134.02997,28741.22006)	0.018	0.10326	1
Unknown.NADP_141	(-38936.53968,22429.51209)	0.5761	0.76562	1
Unknown.NAD_142	(-25482.2139,19420.95677)	0.7775	0.86031	1
Unknown_143	(-2337.15555,28136.6185)	0.0913	0.29141	1
Unknown_144	(-8130.45805,23199.42202)	0.3194	0.58013	1
Unknown.NADP.ATP_145	(87.51042,20784.45907)	0.0483	0.1992	1
Unknown.NADP.ATP_146	(9831.10242,42058.8774)	0.0045	0.05468	1
AMP.Uridine_149	(1561.05382,33928.51068)	0.0345	0.16197	1
AMP.Uridine_150	(-30634.57116,18903.22215)	0.6224	0.783	1
AMP.Uridine_151	(-37145.80345,15461.87619)	0.391	0.63513	1
NADP.Unknown_152	(-19822.57704,13943.55177)	0.7151	0.8356	1
sn.Glycero.3.phosphocholine.Unknown_153	(-20843.87357,13646.61117)	0.6586	0.8019	1
Unknown_154	(-16024.60332,40256.54751)	0.3723	0.62451	1
N.Carbamoylaspartate_155	(-13786.73848,41132.17845)	0.306	0.57377	1
Threonine_156	(-14894.58971,8047.69797)	0.5356	0.73146	1
O.Phosphocholine_158	(-13104.00075,22382.35222)	0.587	0.77299	1
Unknown_159	(-47201.89183,3356.13473)	0.0846	0.28364	1
Unknown.Uridine_160	(-65150.26505,878.45758)	0.0557	0.20965	1
Lactate_162	(-292206.67667,-73126.72767)	0.0029	0.04259	1
Fructose.Unknown_163	(-95934.44077,14768.36066)	0.1355	0.35251	1
Myo.Inositol_164	(-99381.84361,30080.47631)	0.2605	0.51795	1
Myo.Inositol.Creatinine_165	(-16684.89036,54983.90375)	0.2608	0.51795	1
Unknown_166	(-22716.01896,51023.39793)	0.4261	0.6551	1
Serine.Nicotinurate_167	(-30502.13181,3767.87189)	0.1159	0.32057	1
Maltose.Unknown_168	(-42251.90972,19133.79769)	0.4354	0.65944	1
Serine_169	(-66299.70994,45281.8502)	0.6949	0.82295	1
Serine_170	(-57467.54485,46913.34149)	0.833	0.89286	1
Unknown_171	(-27345.85074,34531.16677)	0.8078	0.87964	1
Creatine.phosphate.Serine.Glycylproline_172	(-18054.44213,36044.32172)	0.4909	0.70799	1
Glycolate_173	(-37426.17064,14972.55982)	0.3769	0.62621	1
Tyrosine.Serine.Unknown_174	(-43459.93777,17892.08609)	0.3849	0.62998	1
Creatine_175	(-82506.90037,61688.6622)	0.7465	0.8573	1
Unknown_176	(-14855.65734,450547.07811)	0.0644	0.23854	1
Unknown_177	(-59851.1131,32486.03751)	0.5381	0.73253	1
Unknown.Glucose.Betaine_178	(-235188.9071,-38941.24392)	0.0101	0.07707	1
Unknown.Glucose_179	(-513079.32673,-91721.74729)	0.0078	0.0652	1
Unknown_180	(-165564.21457,-31648.88596)	0.0066	0.06417	1
Maltose.Unknown_183	(-28005.0784,22872.29852)	0.8332	0.89286	1
Unknown_184	(-3610.60919,39300.33855)	0.0968	0.2921	1
Glucose.Maltose_185	(19563.18107,117084.08664)	0.0105	0.07707	1
Serine_Glucose_unkown186_187	(-184520.84225,-45678.01778)	0.0033	0.04436	1
Unknown_188	(-151270.87566,26601.75147)	0.1539	0.38439	1
Unknown_189	(-34434.40088,56782.44425)	0.6106	0.78245	1
Unknown_190	(-19291.07437,47838.19032)	0.379	0.62701	1
Glutathione.Unknown_191	(1149.59902,42971.95994)	0.0399	0.17618	1
Glutathione.Uridine_192	(-22851.32763,14505.4458)	0.6394	0.79091	1
Guanidoacetate.Glutathione.Alanine.N.Nitrosodimethylamine_193	(-20925.46953,-506.57006)	0.0413	0.17787	1
GlutathioneUnknown_194	(-30657.77299,9667.53667)	0.2792	0.54962	1
Glutamine.Alanine.Glutathione_195	(-101495.76357,102188.78493)	0.9943	0.9989	1
Glutamine.Glutamate_196	(-70087.00321,133282.00286)	0.5192	0.72727	1
Alanine.Glutamate_197	(-53239.44772,145124.53099)	0.3248	0.58166	1
Gutamine.Glutamate_unknown_198_199	(-39794.8176,123724.2321)	0.2916	0.55989	1
Glutamate_200	(-63266.56052,97484.79005)	0.6476	0.79497	1
Unknown_201	(-95937.91301,64801.84116)	0.6868	0.81771	1
Unknown.Anserine_202	(-46436.27292,84064.51338)	0.5348	0.73146	1
Anserine.N.Acetylglycine_203	(-50915.0188,114230.83248)	0.4272	0.6551	1
Glucose.Unknown_204	(-159156.86713,-18163.19241)	0.0169	0.1011	1
Unknown_205	(-29155.21134,43821.6715)	0.6698	0.8019	1
Pi.Methylhistidine.Unknown_207	(-121523.5303,62776.44311)	0.5044	0.72038	1
Unknown_208	(-45135.99639,71807.30037)	0.6344	0.79091	1
Unknown_209	(-27209.44497,89480.93477)	0.264	0.52206	1
Unknown.Maltose.sn.Glycero.3.phosphocholine_210	(-61231.33694,48118.73642)	0.7965	0.87237	1
Unknown_211	(-52198.63926,64281.45101)	0.8236	0.88868	1
Isoleucine.unknown_212	(-25028.99136,50170.42163)	0.4826	0.6983	1
Unknown.Ethanol.Maltose_213	(-45631.70755,51868.25429)	0.8935	0.93193	1
Unknown_214	(-100.28794,185047.57623)	0.0502	0.20319	1
Unknown_215	(-80988.99412,51256.31443)	0.6398	0.79091	1
Myo.inositol_216	(-64544.99172,49672.59628)	0.7813	0.8622	1
Myo.inositol.Valine_217	(-27072.45092,56433.5331)	0.4529	0.6687	1
Myo.inositol_218	(-87049.63077,76095.8215)	0.8875	0.92787	1
Myo.inositol.Valine_219	(-12097.3877,130244.7857)	0.094	0.2921	1
O.Phosphocholine_220	(31693.57527,152913.69948)	0.0056	0.06055	1
Threonine_221	(9891.20794,100180.4677)	0.0208	0.11365	1
Maltose.Glycylproline_222	(-67276.57496,754.89869)	0.0547	0.20965	1
Glycine.Unknown_223	(-325837.66528,-33603.74713)	0.0197	0.10967	1
Myo.inositol.Phenylacetate_225	(-154988.52296,11133.93717)	0.085	0.28364	1
Unknown_226	(-138405.48419,-18778.68604)	0.0132	0.08896	1
Myo.inositol_227	(-33071.0119,120600.4495)	0.236	0.4949	1
Unknown.Pantothenate_228	(-37179.69051,25082.64724)	0.6804	0.8124	1
Glucose.Unknown_231	(-60748.38625,5072.60836)	0.0902	0.29141	1
Maltose.Unknown_235	(-8973.70145,34015.41891)	0.2347	0.4949	1
Taurine_236	(-340803.93775,212346.22619)	0.6235	0.783	1
Taurine_237	(-520079.91473,319694.82354)	0.6198	0.783	1
Unknown.Glucose_238	(-333368.34005,107156.29748)	0.2914	0.55989	1
Glucose_239	(-226414.1886,247392.08998)	0.9242	0.95257	1
Glucose_240	(-150265.51324,59796.9909)	0.3744	0.62451	1
Glucose.Unknown_241	(-65873.73227,88189.20841)	0.7568	0.8573	1
Unknown_242	(-44414.85693,49128.23256)	0.9134	0.94589	1
Unknown_243	(-46268.00287,10899.24565)	0.2081	0.46869	1
Unknown_244	(-10630.84832,42478.2615)	0.2218	0.48367	1
Unknown_246	(-17704.16434,33472.70343)	0.5104	0.72266	1
Unknown_247	(-25739.41009,-2350.39116)	0.0229	0.12185	1
Unknown.Tryptophan_248	(-18704.58228,3014.63174)	0.1419	0.35723	1
Unknown_249	(-15312.21102,12194.11847)	0.8037	0.87799	1
Pi.Methylhistidine.Tryptophan_250	(-24348.25331,-549.5014)	0.0415	0.17787	1
Pi.Methylhistidine.Unknown_251	(-14264.70359,13720.92298)	0.9667	0.98248	1
Unknown_252	(-13882.05151,11151.03036)	0.8143	0.88298	1
Histamine.Unknown_253	(-14698.75807,10828.83252)	0.7507	0.8573	1
Unknown_254	(-29144.73138,21802.81457)	0.7634	0.85843	1
Myo.Inositol.Histamine_255	(-35390.08594,46319.78892)	0.7766	0.86031	1
Myo.inositol.Maltose_256	(-146971.81825,66041.35229)	0.4215	0.6551	1
Taurine_257	(-712190.67824,316750.87723)	0.415	0.6524	1
Taurine.Myo.Inositol.Trimethylamine.N.oxide.Betaine_258	(-1127142.5426,4630.45302)	0.0517	0.20718	1
Taurine_259	(-156381.16652,364828.26446)	0.4068	0.64981	1
cis.Aconitate.Glucose.Tyramine_260	(-299517.52627,246189.22729)	0.8352	0.89286	1
Tyramine.Glucose_261	(-265061.68411,-36233.1739)	0.0132	0.08896	1
Carnitine.sn.Glycero.3.phosphocholine_262	(-524734.92411,69172.19406)	0.1222	0.32965	1
O.phosphocholine_263	(-367673.82129,439282.34089)	0.8528	0.90892	1
Choline.O.Acetylcarnitine_264	(-212801.24878,465477.02722)	0.4376	0.65944	1
Unknown_265	(-58334.86723,222946.56968)	0.2286	0.4915	1
Unknown_266	(-37270.74874,115883.79133)	0.2876	0.55989	1
Unknown_267	(-30925.45708,38983.57098)	0.8092	0.87964	1
B.Alanine.N.Nitrosodimethylamine_268	(-14221.99679,59483.74972)	0.2108	0.47128	1
Unknown_269	(-17617.97432,28689.18218)	0.608	0.78245	1
Unknown_270	(-70768.29588,60081.53027)	0.8638	0.91453	1
Unknown_271	(-49969.07904,48832.29198)	0.9808	0.99447	1
Unknown_273	(2978.06467,18011.20317)	0.0094	0.07619	1
Unknown_274	(1652.71407,13036.93834)	0.0157	0.10071	1
Unknown.t.Methylhistidine_275	(-4549.13324,19608.83776)	0.2049	0.46628	1
Unknown.t.Methylhistidine_276	(-13050.52076,36327.40594)	0.3311	0.59066	1
Creatinine_277	(-76814.71542,51326.48294)	0.659	0.8019	1
Creatine.phosphate_278	(-61463.25095,712453.52469)	0.0927	0.29141	1
Creatine.N.N.Dimethylformamide_279	(-32039.40532,202598.58193)	0.1418	0.35723	1
Unknown_280	(-39031.17846,166561.93811)	0.2059	0.46628	1
Unknown_281	(-28495.10266,78526.84579)	0.3343	0.59385	1
Unknown_282	(-14766.53699,174997.07328)	0.0922	0.29141	1
Histamine.Unknown_283	(-28046.8647,46558.33326)	0.6038	0.78155	1
Histamine.Glutathione_284	(-19150.00576,84008.87723)	0.1997	0.45939	1
Glutathione_285	(-13776.75441,22558.50348)	0.6153	0.7827	1
UnknownHistamine_286	(-10252.83235,16589.34882)	0.6227	0.783	1
Glutathione_287	(-12664.95777,4913.51771)	0.3624	0.62113	1
Glutathione_288	(-9497.14329,3472.65669)	0.3393	0.59795	1
Glutathione.Tyramine_289	(-8916.00936,-11.28941)	0.0495	0.20212	1
N.Acetylcysteine_290	(-10627.8967,-2432.40834)	0.0038	0.04939	1
Glutathione.N.Acetylcysteine.Tyramine_291	(-6936.20466,3013.74616)	0.4138	0.6524	1
Glutathione.N.N.Dimethylglycine.N.Acetylcysteine_292	(-8456.18163,1215.89631)	0.1318	0.34906	1
Glutathione.Trimethylamine_293	(-6976.07563,1092.797)	0.1412	0.35723	1
Unknown_294	(-8138.01759,-538.66203)	0.0283	0.14174	1
Unknown_295	(-9134.35427,-1671.64636)	0.0075	0.0652	1
Unknown_296	(-5303.61797,2209.07045)	0.3932	0.63636	1
Unknown_297	(-2010.12277,2674.60852)	0.7673	0.8598	1
Unknown_298	(-3837.03563,2981.03153)	0.7932	0.87097	1
Unknown_299	(-4719.25587,3594.35371)	0.7717	0.86031	1
Unknown_300	(-4360.73829,4860.48106)	0.9075	0.94202	1
Aspartate_301	(-5526.05224,12986.81718)	0.4039	0.64885	1
Aspartate_302	(-21085.63951,54649.42618)	0.3602	0.62113	1
Unknown_303	(-525.46868,14582.20934)	0.0661	0.24064	1
Aspartate_304	(-4338.44,26694.47253)	0.1401	0.35723	1
Aspartate_305	(-47834.23235,107045.69951)	0.4294	0.65608	1
Unknown_306_307	(-5104.39728,8349.1106)	0.6161	0.7827	1
Unknown_308	(-10373.30225,4618.19756)	0.4216	0.6551	1
Unknown_309	(-4027.38095,8707.87199)	0.442	0.6634	1
Unknown_310	(-2675.88277,6517.10362)	0.3816	0.62701	1
Unknown_311	(885.73917,8099.75009)	0.0178	0.10326	1
Aspartate.Citrate_314_315	(-28341.63828,138615.8021)	0.1802	0.42349	1
Unknown_317	(-15112.7076,85209.97171)	0.1551	0.38514	1
Unknown_318	(-2540.8497,46399.94606)	0.0748	0.26138	1
Unknown.Aspartate_319	(-6743.2348,68315.0458)	0.1003	0.2921	1
N.Carbamoylaspartate.Citrate_320_321	(-893.51884,142030.45831)	0.0526	0.20879	1
N.Carbamoylaspartate.Malate_322	(-114961.59143,8813.09595)	0.0873	0.28913	1
N.Carbamoylaspartate.Unknown_323	(-5705.29521,52824.28364)	0.1072	0.3003	1
N.Carbamoylaspartate.Citrate_324	(-3536.79992,44875.77294)	0.089	0.29141	1
N.Carbamoylaspartate.Unknown_325	(4030.60655,34600.03357)	0.0165	0.1011	1
N.Carbamoylaspartate.Unknown_326	(-3375.43141,28405.69231)	0.1106	0.30791	1
Unknown_327	(-173.42534,14432.37097)	0.0549	0.20965	1
Glutathione_328	(427.01834,7551.33598)	0.0308	0.15124	1
Glutathione_329	(1029.40333,5056.881)	0.0059	0.06055	1
Glutathione_330	(1165.69077,8147.46133)	0.0126	0.08856	1
Glutathione_331	(-1738.73634,15239.74601)	0.1072	0.3003	1
Glutathione.B.Alanine_332	(-6989.27042,16706.94145)	0.3877	0.63218	1
B.Alanine_333	(-10841.93554,14519.57333)	0.7599	0.85807	1
Glutathione_334	(-1616.36988,39630.01723)	0.0671	0.24095	1
Glutathione.Citrate_335	(-33847.77661,29940.21674)	0.8977	0.93399	1
B.Alanine.Citrate_336	(-5908.24711,29969.42766)	0.1707	0.40806	1
Glutathione.Citrate_337	(-19200.13286,29118.53597)	0.6668	0.8019	1
Citrate_338	(-15769.21936,15598.86514)	0.9908	0.9989	1
Glutathione_339	(-8610.80636,43595.9596)	0.1681	0.40801	1
Unknown_340	(-17931.77116,54812.1403)	0.2898	0.55989	1
Glutamine_341	(-32528.25349,73915.44385)	0.4178	0.6544	1
Glutamine_342	(-29870.95914,57392.7245)	0.5126	0.72266	1
Glutamine.N.Carbamoylaspartate_343	(-9988.06121,107966.20411)	0.097	0.2921	1
Glutamine.Carnitine_344	(-8504.93668,55395.16463)	0.1339	0.35043	1
Glutamine.N.Carbamoylaspartate_345	(5029.68038,74205.05646)	0.0273	0.13895	1
Unknown.Carnitine_346	(-4445.84548,40231.4201)	0.1043	0.29973	1
Glutamine_347	(3505.74082,44472.24271)	0.0246	0.12943	1
Unknown.Carnitine_348	(436.79487,27175.60722)	0.0441	0.18531	1
Glutamine.Malate_349	(7332.97886,30138.55505)	0.0031	0.04331	1
Unknown_350	(-166260.07718,-6779.88281)	0.0369	0.16912	1
Glutamate.Malate_351	(-4683.8791,29291.16006)	0.1392	0.35723	1
Unknown.Glutamate_352	(-2364.8903,25464.78984)	0.0975	0.2921	1
Glutamate.Malate_353	(-17893.84699,11923.44215)	0.6692	0.8019	1
Unknown_354	(-9907.55192,7058.49044)	0.7241	0.83931	1
Glutamate.Pyruvate_355	(-10262.38523,18465.22897)	0.5462	0.74129	1
Pyruvate_356	(-28411.69248,11466.69145)	0.368	0.62451	1
Malate.Glutamate.Unknown_357	(-44687.94641,17987.30557)	0.3708	0.62451	1
Malate.Glutamate.Unknown_358	(-30545.78076,67638.27283)	0.426	0.6551	1
Glutamate_359	(-102876.6516,22877.244)	0.1924	0.44652	1
Glutamate_360	(-21108.53435,38822.68756)	0.5324	0.73146	1
Glutamate.Unknown_361	(-15166.9699,22378.10168)	0.6886	0.81771	1
Glutamate_362	(-13185.72568,106231.17346)	0.1179	0.32205	1
Unknown.Glycylproline.Valine_363	(-16189.73491,58180.37792)	0.2488	0.50562	1
Acetone_364	(-48781.40023,28004.30431)	0.5714	0.76562	1
Unknown_365	(-17366.41017,12873.34693)	0.753	0.8573	1
Glutathione_366	(-23707.70874,23642.7734)	0.9977	0.9989	1
Glutamine.Glutathione_367	(-22097.26001,34680.87741)	0.6425	0.79091	1
Glutamine.Glutathione_368	(-24457.01886,38550.52714)	0.637	0.79091	1
O.Acetylcholine.Glutamine.Glutathione_369	(-28507.59944,65695.27986)	0.4094	0.65051	1
Glutamine.Glutathione.Glutamate_370	(-31354.87152,84672.97103)	0.3425	0.60117	1
Glutamine.Glutamate_371	(-26196.14027,95881.536)	0.2408	0.4949	1
Glutamine.Unknown_372	(-38487.60334,55584.89)	0.7051	0.83052	1
Glutamine_373	(-69290.68687,42128.96768)	0.5995	0.78155	1
Glutamate_374	(-2942.38602,22552.51002)	0.1212	0.32894	1
Unknown_375	(18717.1669,72144.78)	0.0029	0.04259	1
Glutamate.N.Acetylcysteine_376	(-52573.32949,24563.73774)	0.4511	0.66831	1
Unknown_377	(-91496.01223,23643.4521)	0.2236	0.48367	1
Glutamate_378	(-111507.05071,30603.85574)	0.2412	0.4949	1
Glutamate.N.Acetylglutamine.N.Acetylornithine_379	(-121608.21384,70428.28543)	0.5764	0.76562	1
Unknown_380	(-13815.09297,243542.08551)	0.0761	0.26406	1
Unknown_381	(-60157.12943,40036.04115)	0.6691	0.8019	1
Unknown.Glycoproline_382	(-56051.71867,13758.65143)	0.2155	0.47726	1
Glycoproline.Unknown.N.Acetylaspartate_383	(-39917.83377,18414.13885)	0.4445	0.6634	1
Glycoproline.Unknown_384	(-37879.33024,-5368.06764)	0.0123	0.08835	1
Glycoproline.Isoleucine_385	(-23947.60799,-2599.88857)	0.0188	0.10686	1
Glycoproline.Isoleucine_386	(-15999.32303,7484.19566)	0.4368	0.65944	1
Unknown_387	(-20686.76983,6986.05965)	0.3001	0.56537	1
Unknown_388	(-25850.22164,22320.42876)	0.8782	0.92214	1
Acetate_389	(-117906.45197,222480.60051)	0.5241	0.73146	1
Unknown_390	(-33719.64695,130151.35566)	0.2294	0.4915	1
Unknown_391	(-16651.02852,60200.47623)	0.2455	0.5014	1
Unknown_392	(-1568.7194,18272.87317)	0.0917	0.29141	1
Unknown_393	(-4640.15525,12679.50194)	0.3384	0.59795	1
Unknown_394	(-7176.47634,15233.44681)	0.4465	0.66362	1
Leucine_395	(-22269.21272,-576.73874)	0.0403	0.17618	1
N.Acetylornithine.Leucine.Unknown_396	(-34070.50194,-5386.26982)	0.0102	0.07707	1
Na.Acetyllysine.Leucine.Unknown_397	(-22500.39158,13729.94933)	0.6133	0.7827	1
Unknown_398	(-35346.38617,13526.44078)	0.3496	0.60718	1
Unknown_399	(-53003.50847,25948.3397)	0.4712	0.68642	1
Unknown_400	(-17664.4084,6160.40321)	0.3122	0.5757	1
Alanine_401	(-102857.64112,10434.9314)	0.1029	0.29793	1
Unknown_402	(-24361.50029,22244.3122)	0.9242	0.95257	1
Threonine_403	(-718572.67805,142325.12622)	0.1615	0.39885	1
Lactate_404	(-3064977.09335,-638842.4529)	0.0054	0.06003	1
Threonine_405	(-1259695.78122,24279.53663)	0.0575	0.21487	1
Lactate_406	(-1618800.76316,-186522.12853)	0.017	0.1011	1
Unknown_407	(-512663.41593,231117.38413)	0.4271	0.6551	1
Unknown_408	(-53307.32998,14518.40395)	0.2365	0.4949	1
Unknown.Isoleucine_409	(-52638.91001,2611.93538)	0.0711	0.25055	1
Unknown_410	(-35151.29856,9778.75255)	0.2361	0.4949	1
X5.6.Dihydrothymine_411	(-23808.71194,17682.7645)	0.7572	0.8573	1
X5.6.Dihydrothymine_412	(-10636.6506,26139.25744)	0.3817	0.62701	1
Unknown_413	(-14801.23956,30768.84655)	0.4684	0.68453	1
Ethanol_414	(-17483.76053,30967.19371)	0.563	0.757	1
Ethanol_415	(-6714.02572,34784.50015)	0.1701	0.40806	1
Isopropanol_416	(-15117.97941,11123.03698)	0.7477	0.8573	1
Ethanol_417	(-6280.99939,22286.91772)	0.2522	0.50798	1
Isopropanol_418	(-9804.20617,11578.31985)	0.8604	0.91453	1
Unknown_419	(-31036.69603,95164.04733)	0.2973	0.56236	1
Unknown_420	(-22323.97546,65810.9321)	0.3111	0.5757	1
Unknown_421	(-12276.2775,27141.28332)	0.4351	0.65944	1
Unknown_422	(-8996.15774,9523.45898)	0.9513	0.97135	1
Unknown_423	(-7516.69204,4931.56488)	0.6502	0.79586	1
Unknown_424	(-8882.77823,313.98801)	0.0654	0.23999	1
Unknown_425	(-8634.93225,1233.12476)	0.124	0.33252	1
Unknown_426	(-8984.77185,643.86338)	0.0825	0.28123	1
Isoleucine_429	(-28549.67484,-6238.3902)	0.0068	0.06507	1
Valine_430	(-62122.58157,-14967.90099)	0.0052	0.05936	1
Leucine.2.Hydroxyisovalerate_431	(-61077.50009,3871.35876)	0.0777	0.26733	1
Leucine.2.Hydroxyisovalerate_432	(-80127.65581,7596.57744)	0.0947	0.2921	1
Isoleucine_433	(-64214.46836,15674.06255)	0.2114	0.47128	1
Unknown_434	(-39889.36268,40022.76935)	0.9972	0.9989	1
Isoleucine_435	(-56341.23186,29284.88977)	0.5125	0.72266	1
Pantothenate.Isoleucine.Unknown_436	(-40105.91738,48953.5212)	0.8357	0.89286	1
Pantothenate.Isoleucine_437	(-55585.62308,39142.33542)	0.7177	0.83637	1
Unknown_438	(-173691.79613,109092.39678)	0.6279	0.78628	1
Pantothenate.Unknown_439	(-16427.69563,5366.51085)	0.2955	0.56143	1
Unknown_440	(-3197.66932,-731.93036)	0.004	0.0495	1
Unknown_441	(-2751.21255,195.95432)	0.083	0.28123	1
Unknown_442	(-1510.48528,737.23077)	0.4628	0.67874	1

## Sheet: Sinus_Sig increased abundance
Metabolite	Group	Number of significant spectral bins	Total number of spectral bins in pattern file	Metabolite Peak	Log2FC	Bonferroni pvals	PLSDA VIP Score
Unknown		2	NA	Unknown_312	0.156249	0.01046	1.8753
				Unknown_89	0.411573	0.02075	1.93074

## Sheet: Sinus_Sig decreased abundance
Metabolite	Group	Number of significant spectral bins	Total number of spectral bins in pattern file	Metabolite Peak	Log2FC	Bonferroni pvals	PLSDA VIP Score
Myo-inositol	Carbocyclic sugar	1	12	Myo.inositol_224	-0.167401	0.01121	1.59642
Glucose	Monosaccharide	3	28	Glucose_233	-0.518861	0.03099	1.6188
				Glucose_232	-0.58178	0.04069	1.58656
				Glucose_230	-0.549379	0.04608	1.57527

[truncated: 1 more sheets: Sinus_PLSDA_VIPScores_2comp]
